# Supplementary material for: A genome-wide detection of copy number variations using SNP genotyping arrays in swine
Source: BMC Genomics. 2012 Jun 22;13:273. doi: 10.1186/1471-2164-13-273 (PMC3464621; doi:10.1186/1471-2164-13-273)
Supplement: Additional file 1 — Table S1. Information of 382 identified CNVRs and their distributions in the four populations. Additional file 1: Table S2. Information of genes in the identified CNVRs and their comparison with Human Database of Genomic Variants. Additional file 1: Table S3. Gene ontology (GO) analyses of genes in the identified CNVRs. Additional file 1: Table S4. Pathway analyses of genes in the identified CNVRs. Additional file 1: Table S5. Previously reported QTLs overlapped with identified CNVRs. Additional file 1: Table S6. Information and the primers used in qPCR analyses of the 18 CNVRs chosen to be validated. Additional file 1: Table S7. Comparison between identified CNVRs and those of previous reports of pig CNVs. Additional file 1: Table S8. Pig Ensembl gene IDs and their orthologous mouse IDs. Additional file 1: Table S9. Functions of the genes validated to be copy number variable by qPCR assay [52-65]. [file 1471-2164-13-273-S1.xls]

## Sheet: Table S1
Supplemental table S1 Information of 382 identified CNVRs and their distributions in the four populations
CNVR_ID	Chr.	Start	End	Type	Landrace	Yorkshire	Songliao	Duroc×Erhualian cross	Total	Frequency
1	1	14974258	15039380	loss				2	2	0.00421941
2	1	43218725	43329340	loss				16	16	0.0337553
3	1	56987346	57076935	loss				3	3	0.00632911
4	1	76693190	76746431	loss				2	2	0.00421941
5	1	86227750	86289868	loss				2	2	0.00421941
6	1	91513835	91584145	gain				7	7	0.0147679
7	1	97019287	97077962	loss	1		2		3	0.00632911
8	1	101989392	102077118	loss		2			2	0.00421941
9	1	102109401	102221500	loss		3			3	0.00632911
10	1	110455065	110542903	loss				2	2	0.00421941
11	1	160653704	160713406	loss				32	32	0.0675105
12	1	165471139	165521258	loss	1			1	2	0.00421941
13	1	181421827	181741363	loss	3	16	4	2	25	0.0527426
14	1	190821627	190891531	loss				2	2	0.00421941
15	1	197242303	197383150	both				8	8	0.0168776
16	1	246979900	247021875	loss				2	2	0.00421941
17	1	247414809	247541708	loss				8	8	0.0168776
18	1	251394623	251478309	loss				6	6	0.0126582
19	1	266544498	266611822	loss				32	32	0.0675105
20	1	274307988	274570232	loss				13	13	0.0274262
21	1	274845983	274992318	loss				4	4	0.00843882
22	1	276291234	276800847	both		1	1	33	35	0.0738397
23	1	277266547	277607134	gain				14	14	0.0295359
24	1	277857410	277919324	gain		2	1	1	4	0.00843882
25	1	282649348	283004689	both				18	18	0.0379747
26	1	283987751	284145165	both				10	10	0.021097
27	1	284245367	284401055	loss				15	15	0.0316456
28	1	288829279	288871154	loss				4	4	0.00843882
29	1	290981989	291052457	loss				2	2	0.00421941
30	1	292925867	293414363	both				42	42	0.0886076
31	1	293720953	293963586	gain				13	13	0.0274262
32	10	18447447	18542183	loss		2			2	0.00421941
33	10	21394266	21508530	gain				9	9	0.0189873
34	10	26321853	26607185	loss				3	3	0.00632911
35	10	30201764	30292098	loss		2			2	0.00421941
36	10	44422987	44468346	loss	1			1	2	0.00421941
37	10	48240110	48475411	loss		4			4	0.00843882
38	10	51511439	51550354	loss		2			2	0.00421941
39	10	51964406	52640886	loss		10			10	0.021097
40	10	55849942	56037232	loss	2	2	1		5	0.0105485
41	11	8368206	8751002	loss	2	5	1		8	0.0168776
42	11	9822452	9992489	loss				4	4	0.00843882
43	11	12682032	13353332	loss		14			14	0.0295359
44	11	19353821	19531153	both		1	3		4	0.00843882
45	11	22771079	23148640	loss		6			6	0.0126582
46	11	25084556	25124020	both		4		2	6	0.0126582
47	11	25295233	25395541	loss	1	24			25	0.0527426
48	11	27662087	27880982	loss			2		2	0.00421941
49	11	28689592	28762071	loss		3			3	0.00632911
50	11	29446835	30512859	loss	1	31	4		36	0.0759494
51	11	35607661	35723426	loss	1	14			15	0.0316456
52	11	36413191	37653953	loss	6	43	9	2	60	0.126582
53	11	38642492	39313564	loss	3	42	2		47	0.0991561
54	11	39482220	41042422	loss	9	43	5	1	58	0.122363
55	11	43500229	43730068	loss		1	2		3	0.00632911
56	11	45047067	45177920	loss		3			3	0.00632911
57	11	45648894	45992167	loss	2	43	2		47	0.0991561
58	11	47486611	47643516	loss	1	5			6	0.0126582
59	11	48654055	48810306	loss		2			2	0.00421941
60	11	52312663	52405174	loss		1	1		2	0.00421941
61	11	52796476	52957520	loss			1	1	2	0.00421941
62	11	53992044	54235835	loss		5	1		6	0.0126582
63	11	55568291	55628913	loss	1	24			25	0.0527426
64	11	56868046	57679789	both	3	13	3	69	88	0.185654
65	11	57891819	58171864	loss		10	1		11	0.0232068
66	11	59095282	59366389	loss	3	9	3		15	0.0316456
67	11	59742329	60599090	loss		20	4		24	0.0506329
68	11	62334649	62814332	loss	2	7	2		11	0.0232068
69	11	64779305	65822708	both				28	28	0.0590717
70	11	70499469	70667346	loss		2		1	3	0.00632911
71	11	72443757	72514595	loss		2			2	0.00421941
72	11	73691693	73718356	loss		1	1		2	0.00421941
73	12	1888405	2025736	loss				2	2	0.00421941
74	12	2593700	2727271	loss				2	2	0.00421941
75	12	3509968	3555223	both				2	2	0.00421941
76	12	4380247	4440539	loss				6	6	0.0126582
77	12	15213876	15486375	loss		10			10	0.021097
78	12	15742865	15879459	both				40	40	0.0843882
79	12	16142739	16404508	loss		1		4	5	0.0105485
80	12	16917262	16963357	loss				2	2	0.00421941
81	12	21972036	22369127	loss		3		3	6	0.0126582
82	12	24715059	24807409	loss				5	5	0.0105485
83	12	25320047	25424975	gain				3	3	0.00632911
84	12	25572771	25683157	gain				4	4	0.00843882
85	12	26543124	26657275	loss		24	1		25	0.0527426
86	12	27948553	28015006	loss		1		1	2	0.00421941
87	12	28192655	28907073	loss	1	8	3	1	13	0.0274262
88	12	31635278	31668585	gain				2	2	0.00421941
89	12	31745539	32157653	loss				6	6	0.0126582
90	12	34081571	34581102	loss		12	1	1	14	0.0295359
91	12	36202138	36246335	loss		2			2	0.00421941
92	12	43306537	43565978	loss		8			8	0.0168776
93	12	45627938	46175275	loss	2	11	2		15	0.0316456
94	12	46504049	46541789	both				9	9	0.0189873
95	12	47409741	47880991	loss		3			3	0.00632911
96	12	49123314	49130744	loss				4	4	0.00843882
97	12	50527405	50647630	both				4	4	0.00843882
98	12	52026549	52194932	loss	1	6	1	1	9	0.0189873
99	12	55962905	55995353	loss		1	3		4	0.00843882
100	13	1472157	1546928	both			1	1	2	0.00421941
101	13	3852100	3933145	loss			2		2	0.00421941
102	13	5201168	5328836	loss	1	2			3	0.00632911
103	13	15493997	15557803	loss	1	1	3		5	0.0105485
104	13	26088792	26608031	loss				2	2	0.00421941
105	13	27287084	27498564	both				13	13	0.0274262
106	13	27682365	27756175	loss				5	5	0.0105485
107	13	28761133	29205168	loss				8	8	0.0168776
108	13	57471539	57541470	loss				5	5	0.0105485
109	13	64232309	64906593	loss	2	34	6		42	0.0886076
110	13	66848856	66938532	loss				3	3	0.00632911
111	13	68061665	68271221	loss	1	23	5		29	0.0611814
112	13	68692921	69035618	loss		7	1		8	0.0168776
113	13	69979973	70920357	loss	2	62	8		72	0.151899
114	13	73932443	76635192	loss	10	78	11		99	0.208861
115	13	77302197	77356168	loss		2			2	0.00421941
116	13	79131131	79234837	loss		4			4	0.00843882
117	13	80894636	82225639	loss	2	10	2		14	0.0295359
118	13	87776741	88137063	loss		7	1	1	9	0.0189873
119	13	97687144	97874050	loss	1	8	1		10	0.021097
120	13	98399993	98446146	loss		3			3	0.00632911
121	13	99054636	99438234	loss		3			3	0.00632911
122	13	99721162	100411276	loss	4	14	3		21	0.0443038
123	13	102267540	102555694	loss	1	2			3	0.00632911
124	13	102957420	103016422	loss		2			2	0.00421941
125	13	105280804	105341679	both				2	2	0.00421941
126	13	105904116	106100054	loss	2	8	2		12	0.0253165
127	13	109415400	109543764	loss				2	2	0.00421941
128	13	110477260	110744163	loss				22	22	0.0464135
129	13	113359308	113463932	loss	1	1			2	0.00421941
130	13	113632368	113715019	loss				2	2	0.00421941
131	13	115571745	115731803	loss		1		1	2	0.00421941
132	13	118821556	118900052	gain				5	5	0.0105485
133	13	120160177	120670522	loss	2	42	3		47	0.0991561
134	13	123120254	123195111	loss	1	1	1		3	0.00632911
135	13	127540676	127607502	loss				2	2	0.00421941
136	13	128234232	128299210	loss				3	3	0.00632911
137	13	128731406	129203096	loss		2			2	0.00421941
138	13	129659987	129929925	loss	1	5	1		7	0.0147679
139	13	132987306	133066210	loss		7			7	0.0147679
140	13	134223406	135038358	loss	1	14	1		16	0.0337553
141	13	136265453	136478869	loss			1	1	2	0.00421941
142	13	138816413	138930235	loss	2	3	2		7	0.0147679
143	13	142651667	142979938	loss		2			2	0.00421941
144	13	143315651	143441462	loss		2			2	0.00421941
145	13	144266893	144382945	gain				2	2	0.00421941
146	14	6876350	6931061	loss		2			2	0.00421941
147	14	10852082	11191002	both	2	18	1	1	22	0.0464135
148	14	12081323	12271583	loss		2			2	0.00421941
149	14	15276558	15797052	loss	1	12	2		15	0.0316456
150	14	17775819	17921261	loss		3			3	0.00632911
151	14	17947603	18801323	loss		10			10	0.021097
152	14	19183741	19647396	loss		3			3	0.00632911
153	14	20164170	20520611	loss	1	11	1	1	14	0.0295359
154	14	20757059	21227893	loss	2	12	1	1	16	0.0337553
155	14	27379647	27447101	loss				2	2	0.00421941
156	14	28232473	28341059	loss				2	2	0.00421941
157	14	31258186	31359450	both		1		1	2	0.00421941
158	14	48049047	48219535	loss				3	3	0.00632911
159	14	50246510	51060226	loss				4	4	0.00843882
160	14	52224808	52263760	loss				2	2	0.00421941
161	14	52620825	52720705	loss				10	10	0.021097
162	14	54436035	54822526	loss	1	4	1		6	0.0126582
163	14	57358963	57824606	loss				7	7	0.0147679
164	14	63628427	63909725	loss		20	1		21	0.0443038
165	14	64770885	65125671	loss	3	9	1		13	0.0274262
166	14	78320134	78398656	loss				36	36	0.0759494
167	14	79540547	79936216	loss				19	19	0.0400844
168	14	84949396	85073360	loss				5	5	0.0105485
169	14	85751530	85947301	loss		3			3	0.00632911
170	14	86276338	86567907	loss	8	55	5		68	0.14346
171	14	89387664	89434133	loss				4	4	0.00843882
172	14	97420173	99249679	loss	6	55	6	1	68	0.14346
173	14	100238019	102874269	loss	4	33	5		42	0.0886076
174	14	103735271	105717485	loss	2	34	6	1	43	0.0907173
175	14	106281764	106455448	loss		9	4		13	0.0274262
176	14	108473430	108915138	loss	1	10	2		13	0.0274262
177	14	109301177	109466120	loss		31			31	0.0654008
178	14	110537027	110868667	loss	2	14	2		18	0.0379747
179	14	111363926	111687490	both		4	2	24	30	0.0632911
180	14	112514007	112562919	gain				2	2	0.00421941
181	14	113854394	113914237	loss		1		3	4	0.00843882
182	14	117229373	117321694	loss				2	2	0.00421941
183	14	118442735	118645700	loss				2	2	0.00421941
184	14	119636972	119680261	loss				2	2	0.00421941
185	14	124268145	124440491	loss	2		3		5	0.0105485
186	14	126713005	126817194	loss		2			2	0.00421941
187	14	126841115	126939339	loss				4	4	0.00843882
188	14	129181498	129309037	loss				2	2	0.00421941
189	14	135062960	135226335	loss				4	4	0.00843882
190	14	143226297	143278136	loss				6	6	0.0126582
191	15	9875700	9909104	loss				2	2	0.00421941
192	15	14297107	14409798	loss				6	6	0.0126582
193	15	17483981	18115986	loss	2	11			13	0.0274262
194	15	18374997	18683344	loss		3			3	0.00632911
195	15	19592002	20018048	loss	1	7	1	1	10	0.021097
196	15	22287793	22478593	loss		3			3	0.00632911
197	15	24879994	25576167	loss	2	25			27	0.056962
198	15	26867498	27049241	loss		9			9	0.0189873
199	15	27423353	28318710	loss	8	36	5		49	0.103376
200	15	43944716	44186515	loss		2	2		4	0.00843882
201	15	47012996	47267379	loss	1	18	2		21	0.0443038
202	15	48974596	49078165	loss	1	22	1	1	25	0.0527426
203	15	53271099	53472465	loss	3	15	2		20	0.0421941
204	15	54979969	55577439	loss		6	1		7	0.0147679
205	15	56983080	57187775	loss		6	2		8	0.0168776
206	15	61278588	61408025	loss		3			3	0.00632911
207	15	67168877	67278951	loss		3			3	0.00632911
208	15	70731610	70788475	loss		5	2		7	0.0147679
209	15	71279645	71639145	loss		2			2	0.00421941
210	15	83133887	83234065	both				7	7	0.0147679
211	15	99574989	100066270	loss	2	22	3	1	28	0.0590717
212	15	101082562	102269730	loss	1	8	1		10	0.021097
213	15	105143028	105785538	loss	1	5			6	0.0126582
214	15	107259038	107322955	loss		3			3	0.00632911
215	15	107544511	108416378	loss	6	27	2		35	0.0738397
216	15	108726204	109209593	loss	5	32	2		39	0.0822785
217	15	109852091	109918951	loss	2	4			6	0.0126582
218	15	110601362	111189369	loss	4	28	4		36	0.0759494
219	15	111325144	111471879	loss	2				2	0.00421941
220	15	119630148	120208148	loss	2	3			5	0.0105485
221	15	120970079	121181001	loss	1	1		1	3	0.00632911
222	15	124122627	124582222	both		4	1	4	9	0.0189873
223	15	128571518	128673970	both				4	4	0.00843882
224	16	2106366	2332621	loss		5			5	0.0105485
225	16	3705100	3998227	loss		4			4	0.00843882
226	16	6791766	6858331	loss		2			2	0.00421941
227	16	7960886	8213774	loss		14			14	0.0295359
228	16	12943556	13123841	loss		3	1		4	0.00843882
229	16	20107836	20235294	loss		4			4	0.00843882
230	16	25360877	25551862	loss			2		2	0.00421941
231	16	25947506	26261822	loss	4	13	2		19	0.0400844
232	16	48758477	48834626	loss				4	4	0.00843882
233	16	50995849	51249801	loss		10			10	0.021097
234	16	55798489	55826805	loss		4	1		5	0.0105485
235	16	56528406	57278963	both	2	12	2	1	17	0.035865
236	16	57731796	58012793	loss	1	6	1		8	0.0168776
237	16	67120892	67320493	loss		7	1		8	0.0168776
238	16	68459067	68656744	both				3	3	0.00632911
239	16	70206984	70474173	loss	2		2		4	0.00843882
240	16	70700043	70931467	loss		2			2	0.00421941
241	16	74997948	75150527	gain				3	3	0.00632911
242	17	36672	998828	both	2	6	2	11	21	0.0443038
243	17	2995752	4201994	loss	1	26	2		29	0.0611814
244	17	5149349	5294379	loss		1		3	4	0.00843882
245	17	5650568	6841420	loss	2	26	4		32	0.0675105
246	17	7788920	7911667	loss		2			2	0.00421941
247	17	8590080	8595105	both		1		5	6	0.0126582
248	17	8982764	9113945	loss		2			2	0.00421941
249	17	11331979	11523493	loss		6			6	0.0126582
250	17	14951664	15193075	loss				2	2	0.00421941
251	17	17629549	17685969	loss		2			2	0.00421941
252	17	33462417	33633872	loss				3	3	0.00632911
253	17	34693219	34767598	gain				2	2	0.00421941
254	17	37296591	37385374	both				3	3	0.00632911
255	17	41991256	42016004	loss				2	2	0.00421941
256	18	3065286	3101164	gain				2	2	0.00421941
257	18	44168020	44226145	loss				5	5	0.0105485
258	2	4349802	4417923	loss				3	3	0.00632911
259	2	4834400	5424602	both				36	36	0.0759494
260	2	7476374	7746672	both		2		26	28	0.0590717
261	2	11197785	11299948	loss				11	11	0.0232068
262	2	11695188	11895937	both		3	1	13	17	0.035865
263	2	12290159	12576524	both	1	2		1	4	0.00843882
264	2	13014999	13085196	loss				2	2	0.00421941
265	2	13293133	13419183	both				22	22	0.0464135
266	2	24483546	24539169	loss				2	2	0.00421941
267	2	54058107	54209272	gain				2	2	0.00421941
268	2	76365993	76519155	loss				3	3	0.00632911
269	2	78136382	78195045	loss				2	2	0.00421941
270	2	78470985	78514049	gain			1	8	9	0.0189873
271	2	99235889	99513705	loss	2	3		1	6	0.0126582
272	2	113686519	113711817	loss		2			2	0.00421941
273	2	118857197	118883608	gain				2	2	0.00421941
274	2	135972299	136048416	loss				3	3	0.00632911
275	2	136900726	137032080	gain				6	6	0.0126582
276	2	137644872	137915976	gain	2	3	31	8	44	0.092827
277	2	139874222	139944231	loss				2	2	0.00421941
278	3	6707802	6835487	loss				11	11	0.0232068
279	3	36042732	36150493	loss				6	6	0.0126582
280	3	42064712	42097392	both				3	3	0.00632911
281	3	47856920	47966063	both				4	4	0.00843882
282	3	61313917	61431159	loss				2	2	0.00421941
283	3	71087890	71223482	loss				2	2	0.00421941
284	3	86860450	87013130	loss				3	3	0.00632911
285	3	87641425	87711895	gain		5	2	13	20	0.0421941
286	3	90653118	91097215	loss				26	26	0.0548523
287	3	98240328	98420696	loss		2			2	0.00421941
288	4	482	482777	loss				4	4	0.00843882
289	4	24971805	25077329	both				2	2	0.00421941
290	4	82894935	83088761	loss				2	2	0.00421941
291	4	97035274	97316220	loss				9	9	0.0189873
292	4	97675204	98049166	loss				9	9	0.0189873
293	4	98745592	98986121	loss				10	10	0.021097
294	4	101843117	102058058	loss				4	4	0.00843882
295	4	103066295	103227492	loss				7	7	0.0147679
296	4	103390695	103567817	loss				7	7	0.0147679
297	4	121648379	121682739	loss				3	3	0.00632911
298	4	126926237	127035024	loss				2	2	0.00421941
299	4	134367793	134519459	gain				9	9	0.0189873
300	4	135869696	135988898	loss				3	3	0.00632911
301	5	3028961	3060030	gain				7	7	0.0147679
302	5	6153654	6373111	loss				3	3	0.00632911
303	5	7694480	7824721	both				4	4	0.00843882
304	5	16831059	16897696	loss				4	4	0.00843882
305	5	18870824	19525025	both	4	19	1	7	31	0.0654008
306	5	19848202	19914190	both	1			4	5	0.0105485
307	5	20015470	20734394	loss				13	13	0.0274262
308	5	23899971	24070933	loss	2				2	0.00421941
309	5	24322057	24454658	loss				14	14	0.0295359
310	5	25089458	25130673	loss	1	1			2	0.00421941
311	5	25324958	25523184	loss				15	15	0.0316456
312	5	34764749	34898982	loss				4	4	0.00843882
313	5	56441926	56474225	loss				3	3	0.00632911
314	5	59744851	60461526	loss				4	4	0.00843882
315	5	72469475	72509706	both				2	2	0.00421941
316	5	73458377	73485816	loss				4	4	0.00843882
317	5	87390282	87514567	gain				9	9	0.0189873
318	5	91416636	91472003	gain				2	2	0.00421941
319	6	1484039	1504146	loss	2	5	1		8	0.0168776
320	6	1865019	2156144	both				11	11	0.0232068
321	6	9791022	9872159	loss				3	3	0.00632911
322	6	23635196	23727931	loss		4			4	0.00843882
323	6	34216166	34380166	loss				3	3	0.00632911
324	6	35765301	35843980	loss				2	2	0.00421941
325	6	37641317	38387857	loss				10	10	0.021097
326	6	39826290	39996486	loss	1			4	5	0.0105485
327	6	50033165	50044894	gain				5	5	0.0105485
328	6	60904003	60927796	loss				5	5	0.0105485
329	6	62979688	63026199	loss	4	2			6	0.0126582
330	6	70996245	71066140	loss				10	10	0.021097
331	6	81362272	81568689	loss	1		1		2	0.00421941
332	6	89088324	89168762	both				2	2	0.00421941
333	6	94175842	94292549	gain				6	6	0.0126582
334	6	102557266	102619726	both		1		8	9	0.0189873
335	6	110988775	111400106	loss			4		4	0.00843882
336	6	112095688	112246939	gain				7	7	0.0147679
337	6	119079614	119412906	both				8	8	0.0168776
338	7	3395874	3465787	both				2	2	0.00421941
339	7	15465941	15500944	gain				2	2	0.00421941
340	7	21886307	22214479	loss				15	15	0.0316456
341	7	22831678	22907669	loss				8	8	0.0168776
342	7	24390138	24517046	both				2	2	0.00421941
343	7	25049647	25870422	both	1	4		16	21	0.0443038
344	7	29445530	29634684	loss				5	5	0.0105485
345	7	34045974	34092618	loss				2	2	0.00421941
346	7	43863464	43959827	loss				2	2	0.00421941
347	7	59446444	59530730	loss				3	3	0.00632911
348	7	81422109	81568888	loss				2	2	0.00421941
349	7	81971222	82109013	loss				7	7	0.0147679
350	7	96081233	96134780	loss				7	7	0.0147679
351	7	100080736	100358446	loss				2	2	0.00421941
352	7	100520016	100809875	both				8	8	0.0168776
353	7	105124167	105189491	loss				3	3	0.00632911
354	7	106369809	106737717	loss				3	3	0.00632911
355	7	108030412	108181955	both				42	42	0.0886076
356	7	124437412	124544588	both		4		10	14	0.0295359
357	7	130703679	130769457	loss				3	3	0.00632911
358	7	131265723	131301985	loss				8	8	0.0168776
359	7	134853640	134975227	gain		12		6	18	0.0379747
360	8	2255683	2332515	gain				3	3	0.00632911
361	8	3989248	4030409	loss				2	2	0.00421941
362	8	8067985	8131676	both		4	3	9	16	0.0337553
363	8	79902156	80088373	loss				2	2	0.00421941
364	8	90393420	90465377	loss				2	2	0.00421941
365	8	96646049	96692044	loss				2	2	0.00421941
366	8	97835847	97939076	loss				3	3	0.00632911
367	8	99781299	99815947	loss				3	3	0.00632911
368	8	102065248	102168367	loss		4			4	0.00843882
369	8	109876788	110084710	loss	2				2	0.00421941
370	8	113360301	113393291	loss				5	5	0.0105485
371	9	2575712	2707953	loss				9	9	0.0189873
372	9	3691715	3869659	gain	1	2		30	33	0.0696203
373	9	4203824	4364337	loss				44	44	0.092827
374	9	6073806	6190140	loss				8	8	0.0168776
375	9	6920025	7012511	loss				5	5	0.0105485
376	9	9642825	9744786	gain				4	4	0.00843882
377	9	11260325	11406043	gain		2			2	0.00421941
378	9	17221386	17260570	loss				3	3	0.00632911
379	9	94584243	94720272	loss		9	4		13	0.0274262
380	9	113178053	113236778	gain				4	4	0.00843882
381	9	123421244	123630651	both				2	2	0.00421941
382	9	126994192	127252518	both			1	13	14	0.0295359

## Sheet: Table S2
Supplemental table S2 Information of genes in the identified CNVRs and their comparison with Human Database of Genomic Variants
CNVR_ID	Chr.	CNVR Start (bp)	CNVR End (bp)	Ensembl Gene ID	Gene Start (bp)	Gene End (bp)	WikiGene name	Gene Biotype	homologous Human Ensembl Gene ID	Associated Gene Name	VariationID of human
1	1	14974258	15039380	ENSSSCG00000004082	15004138	15163032	SYNE1	protein_coding	ENSG00000131018	SYNE1	Variation_9551,Variation_69623
3	1	56987346	57076935	ENSSSCG00000004293	56907308	56993302	SNX14	protein_coding	ENSG00000135317	SNX14	Variation_52014
3	1	56987346	57076935	ENSSSCG00000004294	57013611	57043212	SYNCRIP	protein_coding	ENSG00000135316	SYNCRIP
4	1	76693190	76746431	ENSSSCG00000004375	76691938	76704209	C6orf203	protein_coding	ENSG00000130349	C6orf203	Variation_4504
4	1	76693190	76746431	ENSSSCG00000004376	76717927	76734814	LOC100520652	protein_coding	ENSG00000178409	BEND3	Variation_4504,Variation_69583,Variation_111672
5	1	86227750	86289868	ENSSSCG00000004442	86121624	86247030	LOC100518813	protein_coding	ENSG00000173626	BET3L
5	1	86227750	86289868	ENSSSCG00000004445	86252686	86256924	LOC100154559	protein_coding	ENSG00000164451	FAM26D
5	1	86227750	86289868	ENSSSCG00000004446	86264734	86283333	RWDD1	protein_coding	ENSG00000111832	RWDD1
8	1	101989392	102077118	ENSSSCG00000004509	102027256	102054445	LOC100155736	protein_coding	ENSG00000101670	LIPG	Variation_1977
10	1	110455065	110542903	ENSSSCG00000004549	110453060	110486575	LOC100515517	protein_coding	ENSG00000166831	RBPMS2
10	1	110455065	110542903	ENSSSCG00000004550	110516647	110534181	OAZ2	protein_coding	ENSG00000180304	OAZ2	Variation_76981,Variation_87708,Variation_87709
10	1	110455065	110542903	ENSSSCG00000004551	110535114	110813079	ZNF609	protein_coding	ENSG00000180357	ZNF609	Variation_5789,Variation_113969,Variation_113970
12	1	165471139	165521258	ENSSSCG00000020464	165494878	165494971		snRNA
14	1	190821627	190891531	ENSSSCG00000005038	190796275	190822069	PSMC6	protein_coding	ENSG00000100519	PSMC6
14	1	190821627	190891531	ENSSSCG00000005039	190824812	190871702	LOC100517509	protein_coding	ENSG00000198252	STYX
14	1	190821627	190891531	ENSSSCG00000005040	190877954	190890556	LOC100152942	protein_coding	ENSG00000100522	GNPNAT1	Variation_58678,Variation_61388,Variation_113718
15	1	197242303	197383150	ENSSSCG00000005078	197289158	197399635	LOC100517445	protein_coding	ENSG00000100592	DAAM1
15	1	197242303	197383150	ENSSSCG00000005079	197379705	197380275		protein_coding
16	1	246979900	247021875	ENSSSCG00000005301	246999589	247002246	LOC100510886	protein_coding	ENSG00000005238	KIAA1539
16	1	246979900	247021875	ENSSSCG00000005302	247003832	247007302	LOC100526090	protein_coding	ENSG00000165283	STOML2
16	1	246979900	247021875	ENSSSCG00000005303	247011595	247018690	PIGO	protein_coding	ENSG00000165282	PIGO
16	1	246979900	247021875	ENSSSCG00000005304	247020808	247027706	FANCG	protein_coding	ENSG00000221829	FANCG
17	1	247414809	247541708	ENSSSCG00000005308	247401374	247415295	RUSC2	protein_coding	ENSG00000198853	RUSC2	Variation_4618
17	1	247414809	247541708	ENSSSCG00000005309	247415230	247417339	LOC100156839	protein_coding	ENSG00000215187	FAM166B
17	1	247414809	247541708	ENSSSCG00000005310	247433798	247437472	TESK1	protein_coding	ENSG00000107140	TESK1
17	1	247414809	247541708	ENSSSCG00000005311	247438251	247445894	CD72	protein_coding	ENSG00000137101	CD72
17	1	247414809	247541708	ENSSSCG00000005312	247464276	247465700	SIT1	protein_coding	ENSG00000137078	SIT1
17	1	247414809	247541708	ENSSSCG00000005313	247472968	247476009	LOC100153992	protein_coding	ENSG00000159884	CCDC107
17	1	247414809	247541708	ENSSSCG00000005314	247476786	247479985	LOC100511978	protein_coding	ENSG00000137135	C9orf100
17	1	247414809	247541708	ENSSSCG00000005315	247486665	247493333	LOC100152792	protein_coding	ENSG00000107159	CA9
17	1	247414809	247541708	ENSSSCG00000005316	247494585	247502040	TPM2	protein_coding	ENSG00000198467	TPM2
17	1	247414809	247541708	ENSSSCG00000005317	247508379	247543258	TLN1	protein_coding	ENSG00000137076	TLN1	Variation_65382
17	1	247414809	247541708	ENSSSCG00000018700	247472358	247472615		misc_RNA
18	1	251394623	251478309	ENSSSCG00000005372	251402916	251418291	ANP32B	protein_coding	ENSG00000136938	ANP32B	Variation_100722
18	1	251394623	251478309	ENSSSCG00000005373	251431918	251463134	NANS	protein_coding	ENSG00000095380	NANS
18	1	251394623	251478309	ENSSSCG00000005374	251468742	251495122	TRIM14	protein_coding	ENSG00000106785	TRIM14
19	1	266544498	266611822	ENSSSCG00000005474	266548070	266552930	SAL1	protein_coding
20	1	274307988	274570232	ENSSSCG00000005506	274191659	274330375	LOC100525851	protein_coding	ENSG00000106780	MEGF9	Variation_7723
20	1	274307988	274570232	ENSSSCG00000005507	274385760	274439465		protein_coding	ENSG00000095261	PSMD5
20	1	274307988	274570232	ENSSSCG00000005508	274394188	274421980	FBXW2	protein_coding	ENSG00000119402	FBXW2	Variation_52702
20	1	274307988	274570232	ENSSSCG00000005509	274444623	274462285		protein_coding
20	1	274307988	274570232	ENSSSCG00000005510	274502145	274510098	LOC100156643	protein_coding	ENSG00000119403	PHF19
20	1	274307988	274570232	ENSSSCG00000005511	274524224	274541563	LOC100512209	protein_coding	ENSG00000056558	TRAF1	Variation_3780
20	1	274307988	274570232	ENSSSCG00000005512	274568890	274654777	C5	protein_coding	ENSG00000106804	C5	Variation_3780
21	1	274845983	274992318	ENSSSCG00000005514	274928809	274955608	RAB14	protein_coding	ENSG00000119396	RAB14	Variation_59506
21	1	274845983	274992318	ENSSSCG00000005515	274963327	274974107	GSN	protein_coding
21	1	274845983	274992318	ENSSSCG00000005516	274982993	275004479	LOC100510998	protein_coding	ENSG00000148175	STOM
21	1	274845983	274992318	ENSSSCG00000005517	274983390	274989668		protein_coding
22	1	276291234	276800847	ENSSSCG00000005535	276315794	276316717	LOC100157704	protein_coding	ENSG00000171496	OR1L8
22	1	276291234	276800847	ENSSSCG00000005536	276327225	276328163	LOC100156488	protein_coding	ENSG00000171496	OR1L8
22	1	276291234	276800847	ENSSSCG00000005537	276357439	276358356	LOC100524187	protein_coding
22	1	276291234	276800847	ENSSSCG00000005538	276393054	276393977		protein_coding	ENSG00000171496	OR1L8
22	1	276291234	276800847	ENSSSCG00000005539	276455524	276456465	LOC100518354	protein_coding	ENSG00000239590	OR1J4
22	1	276291234	276800847	ENSSSCG00000005540	276522045	276522983	LOC100520823	protein_coding	ENSG00000239590	OR1J4
22	1	276291234	276800847	ENSSSCG00000005541	276561123	276561650		protein_coding
22	1	276291234	276800847	ENSSSCG00000005542	276630464	276631402	LOC100158065	protein_coding	ENSG00000239590	OR1J4
22	1	276291234	276800847	ENSSSCG00000005543	276649052	276650364	LOC100156887	protein_coding
22	1	276291234	276800847	ENSSSCG00000005544	276678479	276679411	LOC100519758	protein_coding
22	1	276291234	276800847	ENSSSCG00000005545	276752612	276753553	LOC100519586	protein_coding	ENSG00000239590	OR1J4
23	1	277266547	277607134	ENSSSCG00000005554	277277333	277278268	LOC100524970	protein_coding	ENSG00000171459	OR1L6	Variation_100776
23	1	277266547	277607134	ENSSSCG00000005555	277317391	277318316		pseudogene
23	1	277266547	277607134	ENSSSCG00000005556	277328551	277329492	LOC100525147	protein_coding	ENSG00000239590	OR1J4
23	1	277266547	277607134	ENSSSCG00000005557	277372345	277373286	LOC100525502	protein_coding	ENSG00000239590	OR1J4
23	1	277266547	277607134	ENSSSCG00000005558	277461558	277462803		protein_coding	ENSG00000148215	OR5C1
23	1	277266547	277607134	ENSSSCG00000005559	277469397	277470323	LOC100524011	protein_coding
23	1	277266547	277607134	ENSSSCG00000005560	277512668	277513630	LOC100154066	protein_coding	ENSG00000171496	OR1L8
24	1	277857410	277919324	ENSSSCG00000005567	277875293	277876234	LOC100155678	protein_coding
25	1	282649348	283004689	ENSSSCG00000005622	282657378	282659338		protein_coding	ENSG00000136877	FPGS
25	1	282649348	283004689	ENSSSCG00000005623	282717340	282727272	LOC100523532	protein_coding	ENSG00000160408	ST6GALNAC6	Variation_52728
25	1	282649348	283004689	ENSSSCG00000005624	282778180	282779985	LOC100523165	protein_coding	ENSG00000187024	PTRH1
25	1	282649348	283004689	ENSSSCG00000005625	282803569	282837580	ENG	protein_coding	ENSG00000106991	ENG
25	1	282649348	283004689	ENSSSCG00000005626	282838418	282840563		protein_coding
25	1	282649348	283004689	ENSSSCG00000005627	282842764	282852782	LOC100521423	protein_coding	ENSG00000106992	AK1	Variation_52728,Variation_65523
25	1	282649348	283004689	ENSSSCG00000005628	282879087	282889624	LOC100521240	protein_coding	ENSG00000136840	ST6GALNAC4
25	1	282649348	283004689	ENSSSCG00000005629	282896657	282900139		protein_coding	ENSG00000167103	PIP5KL1
25	1	282649348	283004689	ENSSSCG00000005630	282906434	282909686	LOC100521710	protein_coding	ENSG00000171169	NAIF1
25	1	282649348	283004689	ENSSSCG00000005631	282971744	283006323	LOC100521886	protein_coding	ENSG00000167106	FAM102A
26	1	283987751	284145165	ENSSSCG00000005668	283988486	284006610	LOC100156344	protein_coding	ENSG00000148341	SH3GLB2	Variation_9623,Variation_44376,Variation_100789
26	1	283987751	284145165	ENSSSCG00000005669	284012467	284036737	LOC100155132	protein_coding	ENSG00000148343	FAM73B	Variation_9623
26	1	283987751	284145165	ENSSSCG00000005670	284049111	284056934	LOC100516660	protein_coding	ENSG00000167130	DOLPP1	Variation_9623
26	1	283987751	284145165	ENSSSCG00000005671	284061844	284075655	CRAT	protein_coding	ENSG00000095321	CRAT	Variation_9623
26	1	283987751	284145165	ENSSSCG00000005672	284076470	284104923	LOC100157517	protein_coding	ENSG00000119383	PPP2R4	Variation_9623
26	1	283987751	284145165	ENSSSCG00000005673	284128520	284129735		pseudogene
28	1	288829279	288871154	ENSSSCG00000005741	288503909	289541265		protein_coding	ENSG00000187642	C1orf170	Variation_2294,Variation_3274,Variation_23374,Variation_30362,Variation_106739,Variation_112930
28	1	288829279	288871154	ENSSSCG00000005745	288836474	288860435	RXRA	protein_coding	ENSG00000186350	RXRA	Variation_4659,Variation_4660,Variation_30337,Variation_30338,Variation_52739,Variation_52740,Variation_52741,Variation_70818,Variation_112541,Variation_112543,Variation_112544
28	1	288829279	288871154	ENSSSCG00000005746	288866397	288944171		protein_coding
28	1	288829279	288871154	ENSSSCG00000005747	288866483	288866934		protein_coding
29	1	290981989	291052457	ENSSSCG00000005776	290966453	290982612		protein_coding
29	1	290981989	291052457	ENSSSCG00000005777	290997073	291013175	TXNL4A	protein_coding	ENSG00000141759	TXNL4A
29	1	290981989	291052457	ENSSSCG00000005778	291015914	291027823	LOC100192206	protein_coding	ENSG00000226742	HSBP1L1
29	1	290981989	291052457	ENSSSCG00000005779	291035927	291092499	LOC100152541	protein_coding	ENSG00000122490	PQLC1	Variation_73235,Variation_104381
30	1	292925867	293414363	ENSSSCG00000005797	292960972	292961927	LOC100513132	pseudogene
30	1	292925867	293414363	ENSSSCG00000005798	292987823	292988758	LOC100514272	protein_coding	ENSG00000149133	OR5F1	Variation_0308,Variation_1245,Variation_2927,Variation_8690,Variation_9189,Variation_29912,Variation_48845,Variation_48846,Variation_48847,Variation_85786
30	1	292925867	293414363	ENSSSCG00000005799	293008098	293008938		protein_coding	ENSG00000181785	OR5AS1	Variation_0308,Variation_2927,Variation_8690,Variation_9189,Variation_29912,Variation_48846,Variation_48847,Variation_85786
30	1	292925867	293414363	ENSSSCG00000005800	293052357	293053295	LOC100153732	protein_coding
30	1	292925867	293414363	ENSSSCG00000005801	293066842	293067765	LOC100155816	protein_coding	ENSG00000172154	OR8I2	Variation_8690
30	1	292925867	293414363	ENSSSCG00000005802	293084931	293085872	LOC100157785	protein_coding	ENSG00000181767	OR8H2	Variation_8690
30	1	292925867	293414363	ENSSSCG00000005803	293091799	293093234	LOC100156571	protein_coding	ENSG00000181718	OR5T2
30	1	292925867	293414363	ENSSSCG00000005804	293108425	293109363	LOC100154600	protein_coding
30	1	292925867	293414363	ENSSSCG00000005805	293119963	293120907	LOC100155372	protein_coding
30	1	292925867	293414363	ENSSSCG00000005806	293179457	293180398	LOC100157368	protein_coding	ENSG00000181689	OR8K3
30	1	292925867	293414363	ENSSSCG00000005807	293191195	293192136	LOC100521546	protein_coding	ENSG00000181752	OR8K5
30	1	292925867	293414363	ENSSSCG00000005808	293195862	293196810		pseudogene
30	1	292925867	293414363	ENSSSCG00000005809	293228211	293229143	LOC100152560	protein_coding
30	1	292925867	293414363	ENSSSCG00000005810	293255126	293256041	LOC100513400	pseudogene
30	1	292925867	293414363	ENSSSCG00000005811	293264072	293265042		pseudogene
30	1	292925867	293414363	ENSSSCG00000005812	293305246	293306462	LOC100519126	protein_coding	ENSG00000174937	OR5M3	Variation_113033,Variation_113035
30	1	292925867	293414363	ENSSSCG00000005813	293317583	293318637		protein_coding
30	1	292925867	293414363	ENSSSCG00000005814	293358420	293359370	LOC100520001	protein_coding	ENSG00000150261	OR8K1
30	1	292925867	293414363	ENSSSCG00000005815	293363102	293364034	LOC100521546	protein_coding	ENSG00000181752	OR8K5
30	1	292925867	293414363	ENSSSCG00000005816	293382742	293383683	LOC100517140	protein_coding	ENSG00000181689	OR8K3
31	1	293720953	293963586	ENSSSCG00000005822	293757135	293758031	LOC100153360	protein_coding
31	1	293720953	293963586	ENSSSCG00000005823	293944901	293954784		protein_coding
32	10	18447447	18542183	ENSSSCG00000010880	18518392	18523729	SMYD3	protein_coding	ENSG00000185420	SMYD3	Variation_2356,Variation_3338,Variation_5569,Variation_30463,Variation_31698,Variation_37090,Variation_38177,Variation_43768,Variation_48300,Variation_48301,Variation_71639,Variation_71648,Variation_71667,Variation_71683,Variation_71686,Variation_71693,Variation_74971,Variation_74972,Variation_74973,Variation_74974,Variation_74975,Variation_84963,Variation_84964,Variation_84965,Variation_84966,Va…
33	10	21394266	21508530	ENSSSCG00000010899	21375031	21466030		protein_coding	ENSG00000134376	CRB1	Variation_74850,Variation_84776,Variation_84777
34	10	26321853	26607185	ENSSSCG00000010943	26147406	26497159	LOC100513615	protein_coding	ENSG00000148120	C9orf3
35	10	30201764	30292098	ENSSSCG00000010962	30134896	30250964	FRMD3	protein_coding	ENSG00000172159	FRMD3	Variation_107509
36	10	44422987	44468346	ENSSSCG00000011047	44467669	44529760	LOC100525944	protein_coding	ENSG00000148468	FAM171A1	Variation_100874
37	10	48240110	48475411	ENSSSCG00000011072	48240678	48260978		protein_coding	ENSG00000099256	PRTFDC1
37	10	48240110	48475411	ENSSSCG00000011073	48289903	48301742	LOC100518032	protein_coding	ENSG00000151023	ENKUR
37	10	48240110	48475411	ENSSSCG00000011074	48473667	48561191	ARHGAP21	protein_coding	ENSG00000107863	ARHGAP21
39	10	51964406	52640886	ENSSSCG00000011091	51791279	52121327	LOC100522568	protein_coding	ENSG00000120594	PLXDC2	Variation_1479,Variation_1873,Variation_2855,Variation_9140,Variation_9141,Variation_9142,Variation_53224,Variation_112623
39	10	51964406	52640886	ENSSSCG00000011092	52524430	52738790	LOC100523136	protein_coding	ENSG00000204740	C10orf112
40	10	55849942	56037232	ENSSSCG00000011110	56028725	56115898	LOC100510975	protein_coding	ENSG00000151468	CCDC3
41	11	8368206	8751002	ENSSSCG00000009339	8365929	8374630	LOC100156191	protein_coding	ENSG00000189167	ZAR1L
41	11	8368206	8751002	ENSSSCG00000009340	8376477	8418134	LOC100153762	protein_coding	ENSG00000139618	BRCA2
41	11	8368206	8751002	ENSSSCG00000009341	8438019	8447471	N4BP2L2	protein_coding	ENSG00000244754	N4BP2L2
41	11	8368206	8751002	ENSSSCG00000009342	8453279	8475009	N4BP2L1	protein_coding	ENSG00000139597	N4BP2L1
41	11	8368206	8751002	ENSSSCG00000009343	8470956	8471157		pseudogene
41	11	8368206	8751002	ENSSSCG00000009344	8527976	8572297		protein_coding	ENSG00000073910	FRY	Variation_10415,Variation_49199,Variation_86772
41	11	8368206	8751002	ENSSSCG00000009345	8582224	8907912	PDS5B	protein_coding	ENSG00000083642	PDS5B	Variation_101695,Variation_101696
41	11	8368206	8751002	ENSSSCG00000009346	8628328	8647966	LOC100153603	protein_coding
41	11	8368206	8751002	ENSSSCG00000020157	8461267	8461378		snoRNA
42	11	9822452	9992489	ENSSSCG00000009349	9896160	9914960	RFC3	protein_coding	ENSG00000133119	RFC3	Variation_101699
43	11	12682032	13353332	ENSSSCG00000009361	12850024	12883428	POSTN	protein_coding	ENSG00000133110	POSTN	Variation_9709,Variation_47992
43	11	12682032	13353332	ENSSSCG00000009362	12925120	13083775	TRPC4	protein_coding	ENSG00000133107	TRPC4	Variation_7011,Variation_47992,Variation_86793
45	11	22771079	23148640	ENSSSCG00000009427	23017679	23100036	LOC100154106	protein_coding	ENSG00000120675	DNAJC15	Variation_7014,Variation_8753,Variation_9710,Variation_37790,Variation_58627,Variation_66432,Variation_76338,Variation_86813,Variation_104014,Variation_113525
48	11	27662087	27880982	ENSSSCG00000019868	27664862	27664985		miRNA
50	11	29446835	30512859	ENSSSCG00000009446	29515386	29603162	PCDH17	protein_coding	ENSG00000118946	PCDH17	Variation_71724
52	11	36413191	37653953	ENSSSCG00000019286	37331801	37331907		snRNA
52	11	36413191	37653953	ENSSSCG00000019362	37402348	37402453		snRNA
53	11	38642492	39313564	ENSSSCG00000009454	39193312	39196410	LOC100520265	protein_coding	ENSG00000184226	PCDH9	Variation_1514,Variation_1947,Variation_3019,Variation_3020,Variation_4809,Variation_5426,Variation_5714,Variation_9221,Variation_10424,Variation_29940,Variation_39136,Variation_53703,Variation_66463,Variation_86888,Variation_86890,Variation_113561,Variation_113562
55	11	43500229	43730068	ENSSSCG00000018387	43555014	43555095		snRNA
59	11	48654055	48810306	ENSSSCG00000009474	48596276	48660061		protein_coding	ENSG00000136155	SCEL	Variation_39141,Variation_66487
59	11	48654055	48810306	ENSSSCG00000009475	48741355	48746770	LOC100526183	protein_coding	ENSG00000139737	SLAIN1	Variation_66489
59	11	48654055	48810306	ENSSSCG00000009476	48792765	48797532	LOC100510976	protein_coding	ENSG00000139737	SLAIN1	Variation_66489
59	11	48654055	48810306	ENSSSCG00000019817	48695576	48695888		misc_RNA
62	11	53992044	54235835	ENSSSCG00000020226	54024395	54024499		rRNA
64	11	56868046	57679789	ENSSSCG00000009487	57549760	57550143		protein_coding
65	11	57891819	58171864	ENSSSCG00000009488	57924059	57926890		protein_coding	ENSG00000165300	SLITRK5
68	11	62334649	62814332	ENSSSCG00000019950	62778194	62778300		snRNA
69	11	64779305	65822708	ENSSSCG00000009496	64713973	64817637		protein_coding	ENSG00000125257	ABCC4	Variation_49276
69	11	64779305	65822708	ENSSSCG00000009497	65171315	65338592		protein_coding	ENSG00000125257	ABCC4	Variation_49276
69	11	64779305	65822708	ENSSSCG00000009498	65362066	65500420		protein_coding	ENSG00000125257	ABCC4	Variation_49276
69	11	64779305	65822708	ENSSSCG00000009499	65649600	65668454		protein_coding	ENSG00000103222	ABCC1	Variation_2204,Variation_3993,Variation_4926,Variation_38341,Variation_47993,Variation_49662,Variation_66945,Variation_77209,Variation_87983,Variation_87984,Variation_87985
70	11	70499469	70667346	ENSSSCG00000009525	70553732	70635804	LOC100524825	protein_coding	ENSG00000102452	NALCN	Variation_5722,Variation_23454,Variation_43874,Variation_49166,Variation_61349,Variation_66531,Variation_76472,Variation_76473,Variation_87001,Variation_87002,Variation_101837,Variation_105417,Variation_107668,Variation_113611
73	12	1888405	2025736	ENSSSCG00000017164	1873679	1917802	TIMP2	protein_coding	ENSG00000035862	TIMP2
73	12	1888405	2025736	ENSSSCG00000017165	1933672	1965370		protein_coding	ENSG00000055483	USP36
73	12	1888405	2025736	ENSSSCG00000017166	1961004	1976570		protein_coding
73	12	1888405	2025736	ENSSSCG00000017167	1975893	2044159	LOC100515446	protein_coding	ENSG00000108669	CYTH1	Variation_0212,Variation_58818
75	12	3509968	3555223	ENSSSCG00000017184	3503944	3533869	PRPSAP1	protein_coding	ENSG00000161542	PRPSAP1	Variation_5032,Variation_67264
76	12	4380247	4440539	ENSSSCG00000017216	4397667	4402390		protein_coding
76	12	4380247	4440539	ENSSSCG00000017217	4412205	4422785	LOC100515164	protein_coding	ENSG00000180901	KCTD2
76	12	4380247	4440539	ENSSSCG00000017218	4427855	4437903	CDR2L	protein_coding	ENSG00000109089	CDR2L
77	12	15213876	15486375	ENSSSCG00000017313	15222412	15275558	LOC100518627	protein_coding	ENSG00000120088	CRHR1	Variation_37194
77	12	15213876	15486375	ENSSSCG00000017314	15285951	15287999	LOC100518803	protein_coding	ENSG00000185294	AC217771.1
77	12	15213876	15486375	ENSSSCG00000017315	15322002	15324599		protein_coding	ENSG00000228696	ARL17B	Variation_0327,Variation_0502,Variation_0802,Variation_2227,Variation_3147,Variation_4038,Variation_7162,Variation_8850,Variation_30837,Variation_32184,Variation_34570,Variation_35469,Variation_37194,Variation_38843,Variation_49870,Variation_49871,Variation_49872,Variation_59600,Variation_72951,Variation_72953,Variation_72954,Variation_72958,Variation_77628,Variation_77629,Variation_77630,Variati…
77	12	15213876	15486375	ENSSSCG00000017316	15338119	15503039	NSF	protein_coding	ENSG00000073969	NSF	Variation_0207,Variation_0327,Variation_0803,Variation_2228,Variation_3147,Variation_4038,Variation_5014,Variation_7162,Variation_8850,Variation_30837,Variation_32185,Variation_34570,Variation_37635,Variation_38843,Variation_49870,Variation_49871,Variation_49872,Variation_72953,Variation_72955,Variation_77633,Variation_77634,Variation_77635,Variation_77636,Variation_77640,Variation_88502,Variatio…
78	12	15742865	15879459	ENSSSCG00000017322	15750067	15766066		protein_coding
78	12	15742865	15879459	ENSSSCG00000017323	15772268	15772525		protein_coding
78	12	15742865	15879459	ENSSSCG00000017324	15802412	15843050		protein_coding
78	12	15742865	15879459	ENSSSCG00000017325	15870972	15913658	PLEKHM1	protein_coding	ENSG00000225190	PLEKHM1	Variation_3146,Variation_9287,Variation_9288,Variation_30835,Variation_34629,Variation_34646,Variation_34654,Variation_37194,Variation_77621,Variation_88487,Variation_88489
79	12	16142739	16404508	ENSSSCG00000017337	16139846	16146559	LOC100520929	protein_coding	ENSG00000181513	ACBD4	Variation_34646,Variation_102467,Variation_114426
79	12	16142739	16404508	ENSSSCG00000017338	16148233	16168914	PLCD3	protein_coding	ENSG00000161714	PLCD3	Variation_34646
79	12	16142739	16404508	ENSSSCG00000017339	16172801	16202371	NMT1	protein_coding	ENSG00000136448	NMT1
79	12	16142739	16404508	ENSSSCG00000017340	16208989	16227922	LOC100521290	protein_coding	ENSG00000172992	DCAKD	Variation_102466
79	12	16142739	16404508	ENSSSCG00000017341	16272483	16279004		protein_coding	ENSG00000131094	C1QL1
79	12	16142739	16404508	ENSSSCG00000017342	16298608	16310308	KIF18B	protein_coding	ENSG00000186185	KIF18B
79	12	16142739	16404508	ENSSSCG00000017343	16317892	16327267	GFAP	protein_coding	ENSG00000131095	GFAP	Variation_49861,Variation_109611
79	12	16142739	16404508	ENSSSCG00000017344	16329861	16331099	LOC100524894	protein_coding	ENSG00000214447	FAM187A
79	12	16142739	16404508	ENSSSCG00000017345	16332412	16336502	LOC100521923	protein_coding	ENSG00000167131	CCDC103
79	12	16142739	16404508	ENSSSCG00000017346	16336840	16377246	EFTUD2	protein_coding	ENSG00000108883	EFTUD2
79	12	16142739	16404508	ENSSSCG00000017347	16377587	16385095	LOC100522512	protein_coding	ENSG00000131097	HIGD1B
80	12	16917262	16963357	ENSSSCG00000017353	16633391	16951700		protein_coding	ENSG00000168597	C17orf65	Variation_5008,Variation_114422
80	12	16917262	16963357	ENSSSCG00000017359	16909566	16918923	RUNDC3A	protein_coding	ENSG00000108309	RUNDC3A
80	12	16917262	16963357	ENSSSCG00000017360	16936904	16948100		protein_coding	ENSG00000108312	UBTF	Variation_5008,Variation_72941,Variation_114422
80	12	16917262	16963357	ENSSSCG00000017361	16959701	16959811	LOC100514791	protein_coding	ENSG00000168591	TMUB2	Variation_5008,Variation_114422
80	12	16917262	16963357	ENSSSCG00000017362	16962534	16966022	LOC100511716	protein_coding	ENSG00000087152	ATXN7L3	Variation_5008,Variation_114422
81	12	21972036	22369127	ENSSSCG00000017530	22160826	22171733		protein_coding
81	12	21972036	22369127	ENSSSCG00000017531	22179935	22182506		protein_coding	ENSG00000167925	GHDC
81	12	21972036	22369127	ENSSSCG00000017532	22340487	22341912	LOC100521817	protein_coding	ENSG00000120094	HOXB1	Variation_4040
81	12	21972036	22369127	ENSSSCG00000017533	22352842	22354718	LOC100521989	protein_coding	ENSG00000173917	HOXB2	Variation_4040,Variation_53230,Variation_77654
81	12	21972036	22369127	ENSSSCG00000017534	22360263	22362548	LOC100522160	protein_coding	ENSG00000120093	HOXB3	Variation_4040,Variation_53230,Variation_77654,Variation_109689
82	12	24715059	24807409	ENSSSCG00000017578	24655910	24790905	ITGA3	protein_coding	ENSG00000005884	ITGA3	Variation_106993
82	12	24715059	24807409	ENSSSCG00000017584	24727275	24742760	LOC100516875	protein_coding
82	12	24715059	24807409	ENSSSCG00000017585	24759158	24764661		protein_coding	ENSG00000167100	SAMD14	Variation_77656,Variation_88524
87	12	28192655	28907073	ENSSSCG00000017600	28618460	28626173	LOC100521924	protein_coding	ENSG00000166260	COX11	Variation_5869
87	12	28192655	28907073	ENSSSCG00000017601	28744823	28760307	LOC100522342	protein_coding	ENSG00000141198	TOM1L1	Variation_5869,Variation_102484
87	12	28192655	28907073	ENSSSCG00000017602	28806285	28910551		protein_coding	ENSG00000166263	STXBP4	Variation_102485
87	12	28192655	28907073	ENSSSCG00000019039	28419685	28419795		snRNA
89	12	31745539	32157653	ENSSSCG00000017623	31821607	31831017	LOC100513043	protein_coding	ENSG00000136451	VEZF1
89	12	31745539	32157653	ENSSSCG00000017624	31931245	31956147	LOC100511955	protein_coding	ENSG00000180891	CUEDC1	Variation_114454
89	12	31745539	32157653	ENSSSCG00000017625	31969756	31975981	LOC100512128	protein_coding	ENSG00000181610	MRPS23
89	12	31745539	32157653	ENSSSCG00000017626	32016578	32018530	LOC100512435	protein_coding	ENSG00000136450	SRSF1
90	12	34081571	34581102	ENSSSCG00000017668	34069469	34200586	LOC100524644	protein_coding	ENSG00000062716	VMP1
90	12	34081571	34581102	ENSSSCG00000017669	34177352	34247531	LOC100520097	protein_coding	ENSG00000108423	TUBD1
90	12	34081571	34581102	ENSSSCG00000017670	34247951	34292168	RPS6KB1	protein_coding	ENSG00000108443	RPS6KB1	Variation_0805,Variation_4044,Variation_30842,Variation_32189,Variation_72987,Variation_77677,Variation_88555
90	12	34081571	34581102	ENSSSCG00000017671	34299118	34311135	LOC100524826	protein_coding	ENSG00000189050	RNFT1	Variation_0805,Variation_4044
90	12	34081571	34581102	ENSSSCG00000017672	34482925	34562950	LOC100525006	protein_coding
90	12	34081571	34581102	ENSSSCG00000017673	34572633	34602671		protein_coding	ENSG00000108506	INTS2
90	12	34081571	34581102	ENSSSCG00000018555	34201565	34201656		miRNA
91	12	36202138	36246335	ENSSSCG00000017688	36181764	36247051	GGNBP2	protein_coding	ENSG00000005955	GGNBP2	Variation_0800,Variation_2222,Variation_2223,Variation_3142,Variation_3143,Variation_4031,Variation_8843,Variation_37189,Variation_49849
91	12	36202138	36246335	ENSSSCG00000017689	36206478	36212836	LOC100512808	protein_coding	ENSG00000108278	ZNHIT3	Variation_0800,Variation_2222,Variation_3142,Variation_4031,Variation_8841,Variation_8843,Variation_34477,Variation_37189,Variation_49849
91	12	36202138	36246335	ENSSSCG00000018149	36214783	36214910		snoRNA
92	12	43306537	43565978	ENSSSCG00000017786	43448597	43450241		protein_coding	ENSG00000198720	ANKRD13B	Variation_114372
92	12	43306537	43565978	ENSSSCG00000017787	43465693	43474098	LOC100520151	protein_coding	ENSG00000108262	GIT1
92	12	43306537	43565978	ENSSSCG00000017788	43475935	43479656	LOC100516397	protein_coding	ENSG00000167543	TP53I13	Variation_72855
92	12	43306537	43565978	ENSSSCG00000017789	43481311	43485261	ABHD15	protein_coding	ENSG00000168792	ABHD15	Variation_72855
92	12	43306537	43565978	ENSSSCG00000017790	43500749	43596046	LOC100516577	protein_coding	ENSG00000160551	TAOK1	Variation_58788,Variation_67170,Variation_102432,Variation_104290,Variation_110109,Variation_114371
92	12	43306537	43565978	ENSSSCG00000020574	43339511	43339613		rRNA
93	12	45627938	46175275	ENSSSCG00000017826	45610780	45836519	LOC100511407	protein_coding	ENSG00000070366	SMG6	Variation_114311
93	12	45627938	46175275	ENSSSCG00000017827	45848928	45855592	LOC100512130	protein_coding	ENSG00000167720	SRR
93	12	45627938	46175275	ENSSSCG00000017828	45855391	45866443	TSR1	protein_coding	ENSG00000167721	TSR1
93	12	45627938	46175275	ENSSSCG00000017829	45867769	45911357	SGSM2	protein_coding	ENSG00000141258	SGSM2	Variation_67107,Variation_104276
93	12	45627938	46175275	ENSSSCG00000017830	45921764	45936087	LOC100512629	protein_coding	ENSG00000070444	MNT
93	12	45627938	46175275	ENSSSCG00000017831	45942015	45942122		protein_coding	ENSG00000205821	AC006435.1
93	12	45627938	46175275	ENSSSCG00000017832	45952871	46020926		protein_coding	ENSG00000127804	METTL16
93	12	45627938	46175275	ENSSSCG00000017833	45972181	45992324		protein_coding	ENSG00000127804	METTL16
93	12	45627938	46175275	ENSSSCG00000017834	46111362	46122262		protein_coding
93	12	45627938	46175275	ENSSSCG00000017835	46141612	46153812	LOC100513375	protein_coding	ENSG00000132361	KIAA0664	Variation_4981
93	12	45627938	46175275	ENSSSCG00000017836	46162294	46249005	PAFAH1B1	protein_coding	ENSG00000007168	PAFAH1B1	Variation_49836
93	12	45627938	46175275	ENSSSCG00000018198	45859461	45859554		snoRNA
93	12	45627938	46175275	ENSSSCG00000018355	45860294	45860386		snoRNA
93	12	45627938	46175275	ENSSSCG00000019524	45670075	45670182		snRNA
94	12	46504049	46541789	ENSSSCG00000017839	46519351	46520331	LOC100516152	protein_coding	ENSG00000184166	OR1D2
94	12	46504049	46541789	ENSSSCG00000017840	46528840	46529891		pseudogene
95	12	47409741	47880991	ENSSSCG00000017876	47432754	47441760	LOC100520452	protein_coding	ENSG00000167740	CYB5D2	Variation_8834,Variation_49860
95	12	47409741	47880991	ENSSSCG00000017877	47448928	47502467	ANKFY1	protein_coding	ENSG00000185722	ANKFY1	Variation_8834,Variation_49860,Variation_72778,Variation_102390
95	12	47409741	47880991	ENSSSCG00000017878	47515462	47598747	LOC100522828	protein_coding	ENSG00000132388	UBE2G1	Variation_4984,Variation_49862,Variation_49863
95	12	47409741	47880991	ENSSSCG00000017879	47634040	47663202	LOC100523021	protein_coding
95	12	47409741	47880991	ENSSSCG00000017880	47672232	47728171	LOC100523208	protein_coding	ENSG00000182557	SPNS3	Variation_4984
95	12	47409741	47880991	ENSSSCG00000017881	47731854	47736583		protein_coding	ENSG00000183018	SPNS2	Variation_4984
95	12	47409741	47880991	ENSSSCG00000017882	47737880	47752453	MYBBP1A	protein_coding	ENSG00000132382	MYBBP1A
95	12	47409741	47880991	ENSSSCG00000017883	47754327	47757043		protein_coding	ENSG00000167741	GGT6
95	12	47409741	47880991	ENSSSCG00000017884	47773366	47796657	TEKT1	protein_coding	ENSG00000167858	TEKT1
95	12	47409741	47880991	ENSSSCG00000017885	47829913	47849624	LOC100523750	protein_coding	ENSG00000188176	SMTNL2	Variation_109700
95	12	47409741	47880991	ENSSSCG00000018637	47813787	47814121		misc_RNA
95	12	47409741	47880991	ENSSSCG00000020415	47610680	47610781		rRNA
96	12	49123314	49130744	ENSSSCG00000017901	49122442	49127553	LOC100511224	protein_coding	ENSG00000196388	INCA1	Variation_4987
96	12	49123314	49130744	ENSSSCG00000017902	49129543	49143792	CAMTA2	protein_coding	ENSG00000108509	CAMTA2	Variation_4987
97	12	50527405	50647630	ENSSSCG00000017981	50537437	50558025	ALOXE3	protein_coding	ENSG00000179148	ALOXE3	Variation_4988
97	12	50527405	50647630	ENSSSCG00000017982	50561623	50563852	LOC100511225	protein_coding	ENSG00000179111	HES7	Variation_4988
97	12	50527405	50647630	ENSSSCG00000017983	50588370	50599114	LOC100511408	protein_coding	ENSG00000179094	PER1	Variation_4988,Variation_49944
97	12	50527405	50647630	ENSSSCG00000017984	50606157	50608091	LOC100513234	protein_coding	ENSG00000220205	VAMP2	Variation_4988
97	12	50527405	50647630	ENSSSCG00000017985	50620228	50620857	LOC100513433	protein_coding	ENSG00000189051	RNF222
98	12	52026549	52194932	ENSSSCG00000018003	52174348	52350703	LOC100519214	protein_coding	ENSG00000141048	MYH4
99	12	55962905	55995353	ENSSSCG00000018028	55976790	56007152	LOC100522896	protein_coding	ENSG00000125409	TEKT3	Variation_49816,Variation_49823
103	13	15493997	15557803	ENSSSCG00000011229	15488388	15585171	STT3B	protein_coding	ENSG00000163527	STT3B	Variation_110535
104	13	26088792	26608031	ENSSSCG00000011353	26116917	26158434	PFKFB4	protein_coding	ENSG00000114268	PFKFB4
104	13	26088792	26608031	ENSSSCG00000011354	26163809	26164138	LOC100521865	protein_coding	ENSG00000145040	UCN2
104	13	26088792	26608031	ENSSSCG00000011355	26165472	26197263	COL7A1	protein_coding	ENSG00000114270	COL7A1	Variation_9448
104	13	26088792	26608031	ENSSSCG00000011356	26201047	26211305	LOC100156879	protein_coding	ENSG00000010256	UQCRC1	Variation_9448
104	13	26088792	26608031	ENSSSCG00000011357	26216688	26219490	LOC100154430	protein_coding	ENSG00000164054	SHISA5	Variation_23687,Variation_36152,Variation_107217,Variation_107218
104	13	26088792	26608031	ENSSSCG00000011358	26220182	26221236	LOC100155669	pseudogene
104	13	26088792	26608031	ENSSSCG00000011359	26222012	26276478	ATRIP	protein_coding
104	13	26088792	26608031	ENSSSCG00000011360	26234914	26243599		protein_coding
104	13	26088792	26608031	ENSSSCG00000011361	26245986	26257272	LOC100524107	protein_coding	ENSG00000225697	SLC26A6	Variation_9448
104	13	26088792	26608031	ENSSSCG00000011362	26259993	26260813	LOC100523569	protein_coding	ENSG00000183396	TMEM89	Variation_9448
104	13	26088792	26608031	ENSSSCG00000011363	26302044	26391518	PRKAR2A	protein_coding	ENSG00000114302	PRKAR2A
104	13	26088792	26608031	ENSSSCG00000011364	26393833	26400888	NCKIPSD	protein_coding	ENSG00000213672	NCKIPSD	Variation_9448
104	13	26088792	26608031	ENSSSCG00000011365	26403022	26411099	LOC100523922	protein_coding	ENSG00000068745	IP6K2	Variation_9448
104	13	26088792	26608031	ENSSSCG00000011366	26450563	26477969	LOC100524459	protein_coding	ENSG00000178537	SLC25A20
104	13	26088792	26608031	ENSSSCG00000011367	26494590	26544983	ARIH2	protein_coding	ENSG00000177479	ARIH2	Variation_98308
104	13	26088792	26608031	ENSSSCG00000011368	26550173	26592603	P4HTM	protein_coding	ENSG00000178467	P4HTM
104	13	26088792	26608031	ENSSSCG00000011369	26592882	26601047		protein_coding	ENSG00000178252	WDR6
104	13	26088792	26608031	ENSSSCG00000011370	26601027	26606452	DALRD3	protein_coding	ENSG00000178149	DALRD3
104	13	26088792	26608031	ENSSSCG00000011371	26606985	26608256	LOC100156018	protein_coding	ENSG00000178057	NDUFAF3
104	13	26088792	26608031	ENSSSCG00000018173	26605146	26605232		miRNA	ENSG00000199032	MIR425
104	13	26088792	26608031	ENSSSCG00000018347	26180001	26180073		miRNA
104	13	26088792	26608031	ENSSSCG00000018566	26605645	26605718		miRNA	ENSG00000207605	MIR191
104	13	26088792	26608031	ENSSSCG00000019032	26428813	26428919		snRNA
105	13	27287084	27498564	ENSSSCG00000011397	27284676	27360380	LOC100515925	protein_coding	ENSG00000017483	SLC38A5	Variation_7789
105	13	27287084	27498564	ENSSSCG00000011398	27321595	27331409		protein_coding	ENSG00000001617	SEMA3F	Variation_3429,Variation_4335,Variation_30175,Variation_51107,Variation_51108,Variation_51112,Variation_53228
105	13	27287084	27498564	ENSSSCG00000011399	27373708	27394273	GBI1	protein_coding	ENSG00000114353	GNAI2	Variation_3429,Variation_4335,Variation_4336,Variation_30176,Variation_53228,Variation_110543
105	13	27287084	27498564	ENSSSCG00000011400	27403693	27410246	SEMA3B	protein_coding
105	13	27287084	27498564	ENSSSCG00000011401	27414228	27417248	LOC100154429	protein_coding	ENSG00000179564	C3orf45	Variation_3429,Variation_4335,Variation_4336,Variation_30176,Variation_53228
105	13	27287084	27498564	ENSSSCG00000011402	27452030	27453880	HYAL3	protein_coding	ENSG00000186792	HYAL3	Variation_3429,Variation_4335,Variation_4336,Variation_30176
105	13	27287084	27498564	ENSSSCG00000011403	27454837	27455701	NAT6	pseudogene
105	13	27287084	27498564	ENSSSCG00000011404	27459186	27461874	HYAL1	protein_coding	ENSG00000114378	HYAL1	Variation_3429,Variation_4335,Variation_4336,Variation_30176,Variation_63465
105	13	27287084	27498564	ENSSSCG00000011405	27466272	27468921	HYAL2	protein_coding	ENSG00000068001	HYAL2	Variation_3429,Variation_4335,Variation_4336,Variation_30176
105	13	27287084	27498564	ENSSSCG00000011406	27473729	27476374	LOC100516644	protein_coding	ENSG00000114383	TUSC2	Variation_3429,Variation_4335,Variation_4336,Variation_30176
105	13	27287084	27498564	ENSSSCG00000011407	27477768	27486296	LOC100516830	protein_coding	ENSG00000068028	RASSF1	Variation_3429,Variation_4335,Variation_4336,Variation_30176
105	13	27287084	27498564	ENSSSCG00000011408	27486721	27490534	LOC100518334	protein_coding	ENSG00000004838	ZMYND10	Variation_4335,Variation_4336,Variation_30176
105	13	27287084	27498564	ENSSSCG00000011409	27491534	27494819	LOC100517004	protein_coding	ENSG00000114388	NPRL2	Variation_4335,Variation_4336,Variation_30176
105	13	27287084	27498564	ENSSSCG00000011410	27494842	27497381	LOC100517372	protein_coding	ENSG00000114395	CYB561D2	Variation_4335,Variation_4336,Variation_30176
105	13	27287084	27498564	ENSSSCG00000011411	27498374	27503021	LOC100517191	protein_coding	ENSG00000126062	TMEM115	Variation_4335,Variation_4336,Variation_30176
106	13	27682365	27756175	ENSSSCG00000011413	27697148	27702413	LOC100517857	protein_coding	ENSG00000088543	C3orf18
107	13	28761133	29205168	ENSSSCG00000011426	28743848	28778994	LOC100521113	protein_coding	ENSG00000164087	POC1A	Variation_4337,Variation_51113
107	13	28761133	29205168	ENSSSCG00000011427	28804063	28818517	LOC100523023	protein_coding	ENSG00000023330	ALAS1	Variation_4337,Variation_51113
107	13	28761133	29205168	ENSSSCG00000011428	28824540	28826739		protein_coding	ENSG00000239732	TLR9	Variation_4337,Variation_51113
107	13	28761133	29205168	ENSSSCG00000011429	28826751	28829049	LOC100520931	protein_coding	ENSG00000247596	TWF2	Variation_4337,Variation_51113
107	13	28761133	29205168	ENSSSCG00000011430	28836073	28838283	LOC100521473	protein_coding	ENSG00000164086	DUSP7	Variation_51113,Variation_68375
107	13	28761133	29205168	ENSSSCG00000011431	28838203	28838283		protein_coding
107	13	28761133	29205168	ENSSSCG00000011432	28965980	28972214	LOC100522516	protein_coding	ENSG00000168237	GLYCTK	Variation_4337,Variation_4338,Variation_51113
107	13	28761133	29205168	ENSSSCG00000011433	28993500	29015304	WDR82P1	protein_coding	ENSG00000164091	WDR82	Variation_4337,Variation_51113,Variation_115727
107	13	28761133	29205168	ENSSSCG00000011434	29020534	29023922	LOC100524901	protein_coding	ENSG00000164088	PPM1M	Variation_4337,Variation_51113
107	13	28761133	29205168	ENSSSCG00000011435	29034911	29044566	LOC100520931	protein_coding	ENSG00000247596	TWF2	Variation_4337,Variation_51113
107	13	28761133	29205168	ENSSSCG00000011436	29049282	29052128	TLR9	protein_coding	ENSG00000239732	TLR9	Variation_4337,Variation_51113
107	13	28761133	29205168	ENSSSCG00000011437	29058309	29067362	LOC100523023	protein_coding	ENSG00000023330	ALAS1	Variation_4337,Variation_51113
107	13	28761133	29205168	ENSSSCG00000011438	29159707	29167575	BAP1	protein_coding	ENSG00000163930	BAP1	Variation_4338
107	13	28761133	29205168	ENSSSCG00000011439	29168110	29179835	PHF7	protein_coding	ENSG00000010318	PHF7	Variation_4338
107	13	28761133	29205168	ENSSSCG00000011440	29190734	29199784	SEMA3G	protein_coding	ENSG00000010319	SEMA3G	Variation_4338
107	13	28761133	29205168	ENSSSCG00000018452	28964466	28964555		miRNA	ENSG00000207926	MIR135A1	Variation_4337,Variation_4338,Variation_51113
107	13	28761133	29205168	ENSSSCG00000019306	28999416	28999503		miRNA	ENSG00000199150	MIRLET7G	Variation_4337,Variation_51113,Variation_115727
108	13	57471539	57541470	ENSSSCG00000011592	57439347	57489073	LOC100512922	protein_coding	ENSG00000004399	PLXND1	Variation_63585
108	13	57471539	57541470	ENSSSCG00000011593	57529191	57711604		protein_coding	ENSG00000172765	TMCC1	Variation_50925,Variation_98443
109	13	64232309	64906593	ENSSSCG00000011656	64511819	64513028		protein_coding	ENSG00000168875	SOX14
109	13	64232309	64906593	ENSSSCG00000011657	64634096	64649933	CLDN18	protein_coding	ENSG00000066405	CLDN18	Variation_3449,Variation_8991
111	13	68061665	68271221	ENSSSCG00000011681	68029290	68098554	TRPC1	protein_coding	ENSG00000144935	TRPC1	Variation_59095,Variation_91604
111	13	68061665	68271221	ENSSSCG00000011683	68109008	68193664	PCOLCE2	protein_coding	ENSG00000163710	PCOLCE2
111	13	68061665	68271221	ENSSSCG00000011684	68255017	68300465		protein_coding	ENSG00000163714	U2SURP
112	13	68692921	69035618	ENSSSCG00000011686	68693577	69014869	SLC9A9	protein_coding	ENSG00000181804	SLC9A9	Variation_3453,Variation_7368,Variation_7369,Variation_63610,Variation_91605,Variation_98464,Variation_115856
113	13	69979973	70920357	ENSSSCG00000011688	70453913	70454387		pseudogene
113	13	69979973	70920357	ENSSSCG00000011689	70572803	70628295	PLOD2	protein_coding	ENSG00000152952	PLOD2
113	13	69979973	70920357	ENSSSCG00000011690	70668942	70698710	LOC100518400	protein_coding	ENSG00000114698	PLSCR4	Variation_79948,Variation_91618,Variation_98472
113	13	69979973	70920357	ENSSSCG00000011691	70748889	70762990	LOC100151969	protein_coding	ENSG00000231213	PLSCR5
113	13	69979973	70920357	ENSSSCG00000018949	70544162	70544268		snRNA
113	13	69979973	70920357	ENSSSCG00000019147	70342312	70342418		snRNA
114	13	73932443	76635192	ENSSSCG00000011712	73970263	73971279	LOC100524220	protein_coding	ENSG00000174944	P2RY14	Variation_3456
114	13	73932443	76635192	ENSSSCG00000011713	74049446	74050483	P2Y12R	protein_coding	ENSG00000169313	P2RY12
114	13	73932443	76635192	ENSSSCG00000011714	74060524	74102592	LOC100524586	protein_coding	ENSG00000144893	MED12L	Variation_3456,Variation_4356,Variation_32525,Variation_36082,Variation_107188
114	13	73932443	76635192	ENSSSCG00000011715	74191535	74197639	GPR87	protein_coding	ENSG00000138271	GPR87
114	13	73932443	76635192	ENSSSCG00000011716	74225377	74229479		protein_coding	ENSG00000181631	P2RY13
114	13	73932443	76635192	ENSSSCG00000011717	74245367	74296926	IGSF10	protein_coding	ENSG00000152580	IGSF10
114	13	73932443	76635192	ENSSSCG00000011718	74714248	74714553		pseudogene
114	13	73932443	76635192	ENSSSCG00000011719	74780371	74780761		pseudogene
114	13	73932443	76635192	ENSSSCG00000011720	74915628	74956490	LOC100525306	protein_coding	ENSG00000152601	MBNL1	Variation_0037
114	13	73932443	76635192	ENSSSCG00000011721	75250199	75252251	P2RY1	protein_coding	ENSG00000169860	P2RY1
114	13	73932443	76635192	ENSSSCG00000011722	75379457	75464466		protein_coding	ENSG00000181467	RAP2B	Variation_79969,Variation_79970,Variation_91644
114	13	73932443	76635192	ENSSSCG00000011723	76301389	76398061	MME	protein_coding	ENSG00000196549	MME
114	13	73932443	76635192	ENSSSCG00000011724	76468713	76484488		protein_coding
114	13	73932443	76635192	ENSSSCG00000011725	76590230	76606368	LOC100512255	protein_coding	ENSG00000163655	GMPS
114	13	73932443	76635192	ENSSSCG00000018290	76287386	76287503		rRNA
114	13	73932443	76635192	ENSSSCG00000019096	76632206	76632311		snRNA
114	13	73932443	76635192	ENSSSCG00000019670	76450713	76450830		rRNA
117	13	80894636	82225639	ENSSSCG00000011737	81345516	81378018	SERPINI2	protein_coding	ENSG00000114204	SERPINI2
117	13	80894636	82225639	ENSSSCG00000011738	81386272	81479777	LOC100517558	protein_coding	ENSG00000174776	WDR49	Variation_68501
117	13	80894636	82225639	ENSSSCG00000011739	81556006	81596704	LOC100517005	protein_coding	ENSG00000114209	PDCD10
117	13	80894636	82225639	ENSSSCG00000011740	81597475	81675246	LOC100154352	protein_coding	ENSG00000163536	SERPINI1	Variation_0039
117	13	80894636	82225639	ENSSSCG00000011741	81852957	81889106	LOC100517915	protein_coding	ENSG00000173905	GOLIM4
117	13	80894636	82225639	ENSSSCG00000011742	81876760	81876870		protein_coding
118	13	87776741	88137063	ENSSSCG00000011760	87635591	87885374	LOC100523210	protein_coding	ENSG00000177565	TBL1XR1	Variation_63669
119	13	97687144	97874050	ENSSSCG00000011818	97747523	97748441		protein_coding
121	13	99054636	99438234	ENSSSCG00000011826	99145308	99179264	LOC100153715	protein_coding	ENSG00000145014	TMEM44	Variation_51067,Variation_51068
121	13	99054636	99438234	ENSSSCG00000011827	99189140	99217755	LSG1	protein_coding	ENSG00000041802	LSG1	Variation_63702,Variation_98582
121	13	99054636	99438234	ENSSSCG00000011828	99303945	99305219	LOC100523468	protein_coding	ENSG00000185112	FAM43A
122	13	99721162	100411276	ENSSSCG00000011832	99774257	99785684	LOC100156120	protein_coding	ENSG00000161267	BDH1	Variation_0568,Variation_2492,Variation_3473,Variation_29732,Variation_29733,Variation_31144,Variation_37243,Variation_53339,Variation_68566
122	13	99721162	100411276	ENSSSCG00000011833	99935816	100335344	LOC100524400	protein_coding	ENSG00000075711	DLG1	Variation_0043,Variation_0568,Variation_3473,Variation_9465,Variation_29732,Variation_31141,Variation_36126,Variation_37243,Variation_53339,Variation_59130,Variation_68562,Variation_98593,Variation_98594,Variation_104737,Variation_110781
122	13	99721162	100411276	ENSSSCG00000011834	100255860	100260020		protein_coding
122	13	99721162	100411276	ENSSSCG00000011835	100264608	100273208	LOC100524903	protein_coding	ENSG00000114503	NCBP2	Variation_0568,Variation_37243,Variation_91840
122	13	99721162	100411276	ENSSSCG00000011836	100278169	100283070	LOC100525486	protein_coding	ENSG00000119227	PIGZ	Variation_0568,Variation_37243,Variation_63715,Variation_80112,Variation_91840,Variation_91841,Variation_91842,Variation_91843,Variation_110779
122	13	99721162	100411276	ENSSSCG00000011837	100347976	100371822		protein_coding	ENSG00000163975	MFI2	Variation_0568,Variation_37243,Variation_68560,Variation_110779
123	13	102267540	102555694	ENSSSCG00000011865	102467235	102507110	LOC100517057	protein_coding
125	13	105280804	105341679	ENSSSCG00000011892	105205784	105329997	LOC100154779	protein_coding	ENSG00000183833	C3orf15	Variation_0035
126	13	105904116	106100054	ENSSSCG00000011906	105963273	105991286	LOC100511781	protein_coding	ENSG00000144847	IGSF11	Variation_7355,Variation_29731,Variation_53713,Variation_63565,Variation_115826
127	13	109415400	109543764	ENSSSCG00000011923	109513400	109524631	LOC100515449	protein_coding	ENSG00000163608	C3orf17	Variation_91474
127	13	109415400	109543764	ENSSSCG00000011924	109526600	109543811	LOC100515759	protein_coding	ENSG00000163607	GTPBP8
131	13	115571745	115731803	ENSSSCG00000011952	115580960	115587885	LOC100521642	protein_coding	ENSG00000114391	RPL24
131	13	115571745	115731803	ENSSSCG00000011953	115591271	115627577	ZBTB11	protein_coding	ENSG00000066422	ZBTB11
131	13	115571745	115731803	ENSSSCG00000011954	115591277	115591540		protein_coding	ENSG00000256628	AC084198.1
131	13	115571745	115731803	ENSSSCG00000011955	115643183	115660192	LOC100521336	protein_coding	ENSG00000081154	PCNP	Variation_50895
131	13	115571745	115731803	ENSSSCG00000011956	115669470	115670717	LOC100521993	protein_coding	ENSG00000174173	RG9MTD1
131	13	115571745	115731803	ENSSSCG00000011957	115677964	115678945	LOC100522163	protein_coding
132	13	118821556	118900052	ENSSSCG00000011985	118893152	118894173		protein_coding	ENSG00000206536	OR5K3
134	13	123120254	123195111	ENSSSCG00000011996	123180720	123196835	POU1F1	protein_coding	ENSG00000064835	POU1F1
135	13	127540676	127607502	ENSSSCG00000012002	127392078	127563809		protein_coding	ENSG00000185008	ROBO2	Variation_3437,Variation_59149,Variation_68414,Variation_91373,Variation_115766
137	13	128731406	129203096	ENSSSCG00000012004	128800720	128839801	LOC100154888	protein_coding	ENSG00000188992	LIPI
137	13	128731406	129203096	ENSSSCG00000012005	128852379	128861399	LOC100153274	protein_coding	ENSG00000185272	RBM11
137	13	128731406	129203096	ENSSSCG00000012006	128902857	129054010		protein_coding
137	13	128731406	129203096	ENSSSCG00000012007	129059143	129068166	LOC100152073	protein_coding	ENSG00000155304	HSPA13
137	13	128731406	129203096	ENSSSCG00000012008	129176607	129223219	SAMSN1	protein_coding	ENSG00000155307	SAMSN1	Variation_5158
141	13	136265453	136478869	ENSSSCG00000019480	136397185	136397289		snRNA
142	13	138816413	138930235	ENSSSCG00000012038	138826660	138827325	LOC100156100	protein_coding	ENSG00000205929	C21orf62
142	13	138816413	138930235	ENSSSCG00000020483	138923929	138924030		snRNA
143	13	142651667	142979938	ENSSSCG00000012068	142901711	142914849	LOC100154449	protein_coding	ENSG00000157557	ETS2
143	13	142651667	142979938	ENSSSCG00000012069	142964750	142965190		protein_coding
144	13	143315651	143441462	ENSSSCG00000012071	143316350	143359749		protein_coding	ENSG00000183067	IGSF5
144	13	143315651	143441462	ENSSSCG00000012072	143385813	143460588		protein_coding
145	13	144266893	144382945	ENSSSCG00000012075	144302908	144350935	LOC100517916	protein_coding	ENSG00000183844	FAM3B
145	13	144266893	144382945	ENSSSCG00000012076	144354052	144384967	MX2	protein_coding	ENSG00000183486	MX2
146	14	6876350	6931061	ENSSSCG00000009629	6867445	6916075	BIN3	protein_coding	ENSG00000147439	BIN3	Variation_2746,Variation_3726
147	14	10852082	11191002	ENSSSCG00000009662	11105003	11125261	LOC100155126	protein_coding	ENSG00000015592	STMN4
147	14	10852082	11191002	ENSSSCG00000009663	11151446	11169577	TRIM35	protein_coding	ENSG00000104228	TRIM35
148	14	12081323	12271583	ENSSSCG00000009675	12085566	12116891	PNOC	protein_coding	ENSG00000168081	PNOC
148	14	12081323	12271583	ENSSSCG00000009676	12122121	12167909	LOC100525009	protein_coding	ENSG00000186918	ZNF395	Variation_112147
148	14	12081323	12271583	ENSSSCG00000009677	12196604	12196945	LOC100153492	protein_coding
148	14	12081323	12271583	ENSSSCG00000009678	12207372	12260276	LOC100154295	protein_coding	ENSG00000214050	FBXO16	Variation_65099
149	14	15276558	15797052	ENSSSCG00000009699	15243339	15296498	LOC100517007	protein_coding	ENSG00000164120	HPGD
149	14	15276558	15797052	ENSSSCG00000009701	15419377	15435567	LOC100155366	protein_coding	ENSG00000164118	CEP44
149	14	15276558	15797052	ENSSSCG00000009702	15435874	15471971	LOC100516833	protein_coding	ENSG00000164117	FBXO8
152	14	19183741	19647396	ENSSSCG00000009708	19523625	19546705	LOC100152011	protein_coding	ENSG00000109576	AADAT
152	14	19183741	19647396	ENSSSCG00000009709	19598450	19611544	LOC100519447	protein_coding	ENSG00000198948	MFAP3L	Variation_111065
153	14	20164170	20520611	ENSSSCG00000009714	20059588	20246063	LOC100520766	protein_coding	ENSG00000137601	NEK1	Variation_92539,Variation_98957
153	14	20164170	20520611	ENSSSCG00000009715	20398793	20448394	LOC100520766	protein_coding
154	14	20757059	21227893	ENSSSCG00000009718	20665236	20994694	LOC100153206	protein_coding	ENSG00000138347	MYPN
154	14	20757059	21227893	ENSSSCG00000009719	21043234	21066042		protein_coding	ENSG00000137628	DDX60
154	14	20757059	21227893	ENSSSCG00000009720	21173014	21252506	DDX60	protein_coding	ENSG00000137628	DDX60
154	14	20757059	21227893	ENSSSCG00000018661	21187560	21187840		misc_RNA
154	14	20757059	21227893	ENSSSCG00000019478	21051313	21051593		misc_RNA
156	14	28232473	28341059	ENSSSCG00000009759	28301332	28491610	LOC100517428	protein_coding	ENSG00000073060	SCARB1	Variation_5700
157	14	31258186	31359450	ENSSSCG00000009814	31299502	31347494	ANAPC5	protein_coding	ENSG00000089053	ANAPC5
157	14	31258186	31359450	ENSSSCG00000009815	31348504	31405079	CAMKK2	protein_coding	ENSG00000110931	CAMKK2
158	14	48049047	48219535	ENSSSCG00000009999	48043485	48115262	TBC1D10A	protein_coding	ENSG00000099992	TBC1D10A	Variation_115182
158	14	48049047	48219535	ENSSSCG00000010000	48079558	48081755		protein_coding	ENSG00000148843	PDCD11
158	14	48049047	48219535	ENSSSCG00000010001	48095310	48095571	LOC100522521	protein_coding	ENSG00000173915	USMG5
158	14	48049047	48219535	ENSSSCG00000010002	48124657	48144514	SF3A1	protein_coding	ENSG00000099995	SF3A1	Variation_115182
158	14	48049047	48219535	ENSSSCG00000010003	48150445	48158791	LOC100154848	protein_coding	ENSG00000187860	CCDC157	Variation_115182
158	14	48049047	48219535	ENSSSCG00000010004	48157079	48157266		pseudogene
158	14	48049047	48219535	ENSSSCG00000010005	48160497	48166215	LOC100153629	protein_coding	ENSG00000099999	RNF215	Variation_115182
158	14	48049047	48219535	ENSSSCG00000010006	48179234	48199044	SEC14L2	protein_coding	ENSG00000100003	SEC14L2	Variation_115182
158	14	48049047	48219535	ENSSSCG00000010007	48201842	48205269	LOC100157687	protein_coding	ENSG00000242114	MTFP1	Variation_115182
158	14	48049047	48219535	ENSSSCG00000010008	48216507	48227116	SEC14L3	protein_coding	ENSG00000100012	SEC14L3	Variation_79545,Variation_91025,Variation_115182
158	14	48049047	48219535	ENSSSCG00000019553	48198039	48198249		snoRNA
159	14	50246510	51060226	ENSSSCG00000010052	50309751	50366977	BCR	protein_coding	ENSG00000186716	BCR	Variation_31074,Variation_32451,Variation_73777,Variation_73778,Variation_79495,Variation_90955,Variation_115135
159	14	50246510	51060226	ENSSSCG00000010053	50407704	50505710	LOC100519740	protein_coding	ENSG00000100014	SPECC1L	Variation_0688,Variation_31080,Variation_32455,Variation_73797,Variation_73800,Variation_79517,Variation_79520,Variation_90985,Variation_110464
159	14	50246510	51060226	ENSSSCG00000010054	50520133	50528229	ADORA2A	protein_coding	ENSG00000128271	ADORA2A
159	14	50246510	51060226	ENSSSCG00000010055	50573307	50596067	GGT5	protein_coding	ENSG00000099998	GGT5	Variation_0235,Variation_0688,Variation_32454,Variation_73799,Variation_73800,Variation_79517,Variation_79518,Variation_79519,Variation_90985,Variation_90986
159	14	50246510	51060226	ENSSSCG00000010056	50598536	50614341	GGT1	protein_coding	ENSG00000100031	GGT1	Variation_31081,Variation_32456,Variation_73801,Variation_73802,Variation_79523,Variation_79526,Variation_90990,Variation_90991,Variation_90992,Variation_90993,Variation_90994,Variation_90995,Variation_103142
159	14	50246510	51060226	ENSSSCG00000010057	50623355	50626970	LOC100156743	protein_coding	ENSG00000178026	C22orf36	Variation_31081
159	14	50246510	51060226	ENSSSCG00000010058	50638308	50651031	LOC100153480	protein_coding	ENSG00000100028	SNRPD3	Variation_31081
159	14	50246510	51060226	ENSSSCG00000010059	50651248	50661604	LOC100154708	protein_coding	ENSG00000138867	C22orf13	Variation_31081
159	14	50246510	51060226	ENSSSCG00000010060	50674871	50703116	UPB1	protein_coding	ENSG00000100024	UPB1	Variation_31081
159	14	50246510	51060226	ENSSSCG00000010061	50734167	50734457		protein_coding
159	14	50246510	51060226	ENSSSCG00000010062	50734373	50791247	LOC100517485	protein_coding	ENSG00000099991	CABIN1	Variation_0235,Variation_0688,Variation_5180,Variation_36015,Variation_36016
159	14	50246510	51060226	ENSSSCG00000010063	50807004	50807586	LOC100155535	protein_coding	ENSG00000099977	DDT	Variation_0548,Variation_3238,Variation_32452,Variation_36012,Variation_36013,Variation_36014,Variation_38793,Variation_67856,Variation_73786,Variation_73792,Variation_73794,Variation_104216,Variation_115147
159	14	50246510	51060226	ENSSSCG00000010064	50815889	50822104	GSTT1	protein_coding	ENSG00000184674	GSTT1	Variation_3238,Variation_7338,Variation_22926,Variation_23327,Variation_31077,Variation_32452,Variation_36014,Variation_36015,Variation_36016,Variation_36017,Variation_38796,Variation_38980,Variation_59068,Variation_67856,Variation_73782,Variation_73793,Variation_79510,Variation_79511,Variation_79512,Variation_79514,Variation_79515,Variation_79516,Variation_90978,Variation_90980,Variation_90981,V…
159	14	50246510	51060226	ENSSSCG00000010065	50826575	50833508	LOC100151901	protein_coding
159	14	50246510	51060226	ENSSSCG00000010066	50834332	50836744		protein_coding
159	14	50246510	51060226	ENSSSCG00000010067	50854751	50855601	MIF	protein_coding	ENSG00000240972	MIF
159	14	50246510	51060226	ENSSSCG00000010068	50860397	50877629	SLC2A11	protein_coding	ENSG00000133460	SLC2A11	Variation_110462
159	14	50246510	51060226	ENSSSCG00000010069	50885555	50887617	LOC100155947	protein_coding	ENSG00000099958	DERL3
159	14	50246510	51060226	ENSSSCG00000010070	50889446	50920532	SMARCB1	protein_coding	ENSG00000099956	SMARCB1
159	14	50246510	51060226	ENSSSCG00000010071	50922643	50931969	LOC100153503	protein_coding	ENSG00000099953	MMP11
159	14	50246510	51060226	ENSSSCG00000010072	50922872	50923881		protein_coding
159	14	50246510	51060226	ENSSSCG00000010073	50936155	50938053	LOC100152325	protein_coding	ENSG00000250479	CHCHD10
159	14	50246510	51060226	ENSSSCG00000010074	50938894	50940557	LOC100512925	protein_coding	ENSG00000169314	C22orf15
159	14	50246510	51060226	ENSSSCG00000010075	50942827	50944083	LOC100157565	protein_coding	ENSG00000128218	VPREB3
159	14	50246510	51060226	ENSSSCG00000010076	50948794	50950140	LOC100157520	protein_coding	ENSG00000187792	ZNF70
159	14	50246510	51060226	ENSSSCG00000010077	50966083	50987434		protein_coding
159	14	50246510	51060226	ENSSSCG00000010078	51035200	51052555	LOC100523403	protein_coding	ENSG00000100038	TOP3B	Variation_2264,Variation_4118,Variation_5354,Variation_5355,Variation_5356,Variation_31073,Variation_34540,Variation_50818,Variation_50819,Variation_50820,Variation_53209,Variation_53864,Variation_73774,Variation_115073
159	14	50246510	51060226	ENSSSCG00000010079	51055422	51075048	LOC100152687	protein_coding	ENSG00000100034	PPM1F	Variation_2264,Variation_4118,Variation_5354,Variation_5355,Variation_5356,Variation_34540,Variation_50818,Variation_115073
160	14	52224808	52263760	ENSSSCG00000010121	52225295	52244454	UFD1L	protein_coding	ENSG00000070010	UFD1L	Variation_8901,Variation_31071
160	14	52224808	52263760	ENSSSCG00000010122	52244529	52269749	CDC45	protein_coding	ENSG00000093009	CDC45	Variation_8901,Variation_31071
161	14	52620825	52720705	ENSSSCG00000010131	52609540	52638915	TXNRD2	protein_coding	ENSG00000184470	TXNRD2	Variation_2261,Variation_5168,Variation_31071,Variation_50810,Variation_50811,Variation_115055
161	14	52620825	52720705	ENSSSCG00000010132	52639564	52656710	COMT	protein_coding	ENSG00000093010	COMT	Variation_2261,Variation_5168,Variation_31071,Variation_115055
161	14	52620825	52720705	ENSSSCG00000010133	52658177	52676881	ARVCF	protein_coding	ENSG00000099889	ARVCF	Variation_2261,Variation_5168,Variation_31071,Variation_73719,Variation_115055
161	14	52620825	52720705	ENSSSCG00000010134	52706174	52717838	C22orf25	protein_coding	ENSG00000183597	C22orf25	Variation_2261,Variation_4117,Variation_5168,Variation_30151,Variation_30152,Variation_31071,Variation_50812,Variation_115055
161	14	52620825	52720705	ENSSSCG00000019684	52703712	52703787		miRNA	ENSG00000208023	MIR185	Variation_2261,Variation_5168,Variation_30151,Variation_30152,Variation_31071,Variation_115055
162	14	54436035	54822526	ENSSSCG00000010141	54709891	54717308	ZP4	protein_coding	ENSG00000116996	ZP4	Variation_2353,Variation_3336,Variation_8350,Variation_74949,Variation_84920
162	14	54436035	54822526	ENSSSCG00000010142	54786053	55331185	RYR2	protein_coding	ENSG00000198626	RYR2	Variation_3336,Variation_30462,Variation_39039,Variation_59669,Variation_74948
163	14	57358963	57824606	ENSSSCG00000010159	57748954	57750845		protein_coding	ENSG00000168264	IRF2BP2	Variation_66162,Variation_113808
164	14	63628427	63909725	ENSSSCG00000010199	63685790	63740256	RET	protein_coding	ENSG00000165731	RET
164	14	63628427	63909725	ENSSSCG00000010200	63770342	63793948	CSGALNACT2	protein_coding	ENSG00000169826	CSGALNACT2	Variation_23386,Variation_70976
164	14	63628427	63909725	ENSSSCG00000010201	63807205	63837932	RASGEF1A	protein_coding	ENSG00000198915	RASGEF1A	Variation_112665,Variation_112666
165	14	64770885	65125671	ENSSSCG00000010205	64946364	65035556	LOC100525186	protein_coding	ENSG00000165443	PHYHIPL	Variation_3806,Variation_8657
165	14	64770885	65125671	ENSSSCG00000010209	65037435	65167458	LOC100525364	protein_coding	ENSG00000148541	FAM13C	Variation_43488
165	14	64770885	65125671	ENSSSCG00000019953	64972231	64972305		miRNA
166	14	78320134	78398656	ENSSSCG00000010286	78310507	78320584	ANAPC16	protein_coding	ENSG00000166295	ANAPC16
166	14	78320134	78398656	ENSSSCG00000010287	78345537	78347197	LOC100153821	protein_coding	ENSG00000168209	DDIT4
166	14	78320134	78398656	ENSSSCG00000010288	78396424	78415643	DNAJB12	protein_coding	ENSG00000148719	DNAJB12
167	14	79540547	79936216	ENSSSCG00000010300	79540746	79548575	ZMYND17	protein_coding	ENSG00000166343	ZMYND17
167	14	79540547	79936216	ENSSSCG00000010301	79553070	79606556	PPP3CB	protein_coding	ENSG00000107758	PPP3CB	Variation_100980
167	14	79540547	79936216	ENSSSCG00000010302	79609218	79678282	USP54	protein_coding	ENSG00000166348	USP54	Variation_100981
167	14	79540547	79936216	ENSSSCG00000010303	79699240	79706115	SYNPO2L	protein_coding	ENSG00000166317	SYNPO2L
167	14	79540547	79936216	ENSSSCG00000010304	79709549	79718718	MYOZ1	protein_coding	ENSG00000177791	MYOZ1	Variation_34891
167	14	79540547	79936216	ENSSSCG00000010305	79769816	79769890	LOC100524865	protein_coding
167	14	79540547	79936216	ENSSSCG00000010306	79778202	79801010	SEC24C	protein_coding	ENSG00000176986	SEC24C	Variation_112735
167	14	79540547	79936216	ENSSSCG00000010307	79801668	79805318	FUT11	protein_coding	ENSG00000196968	FUT11	Variation_112735
167	14	79540547	79936216	ENSSSCG00000010308	79809667	79811230	CHCHD1	protein_coding	ENSG00000172586	CHCHD1	Variation_112735
167	14	79540547	79936216	ENSSSCG00000010309	79813943	79828231	LOC100154207	protein_coding	ENSG00000214655	KIAA0913	Variation_48629,Variation_112735
167	14	79540547	79936216	ENSSSCG00000010310	79828336	79834081	NDST2	protein_coding	ENSG00000166507	NDST2	Variation_48629,Variation_112735
167	14	79540547	79936216	ENSSSCG00000010311	79839232	79894990	CAMK2G	protein_coding	ENSG00000148660	CAMK2G	Variation_48629,Variation_71044,Variation_112735
167	14	79540547	79936216	ENSSSCG00000010312	79931353	79937213	PLAU	protein_coding	ENSG00000122861	PLAU	Variation_112735
168	14	84949396	85073360	ENSSSCG00000010329	84802334	85175686	LOC100522760	protein_coding	ENSG00000108175	ZMIZ1	Variation_2158,Variation_4704,Variation_6886,Variation_29866,Variation_29867,Variation_71051,Variation_71052
169	14	85751530	85947301	ENSSSCG00000010340	85731576	85753309	LOC100155717	protein_coding	ENSG00000122378	C10orf58	Variation_2160
169	14	85751530	85947301	ENSSSCG00000010341	85816502	85845941	LOC100154486	protein_coding	ENSG00000108219	TSPAN14	Variation_2160,Variation_100994
169	14	85751530	85947301	ENSSSCG00000010342	85862244	85946762	LOC100153283	protein_coding	ENSG00000178217	SH2D4B	Variation_0762,Variation_2160,Variation_2161,Variation_106771
173	14	100238019	102874269	ENSSSCG00000010426	100197944	100670231	PCDH15	protein_coding	ENSG00000150275	PCDH15	Variation_2868,Variation_3801,Variation_3802,Variation_6874,Variation_9154,Variation_10327,Variation_10328,Variation_31743,Variation_31744,Variation_37657,Variation_48574,Variation_48575,Variation_48576,Variation_53155,Variation_53200,Variation_53355,Variation_53360,Variation_58452,Variation_65684,Variation_65685,Variation_71016,Variation_85300,Variation_100953,Variation_100954,Variation_105235,V…
173	14	100238019	102874269	ENSSSCG00000010427	101464157	101467971	MBL2	protein_coding	ENSG00000165471	MBL2	Variation_48565,Variation_65680,Variation_85293
173	14	100238019	102874269	ENSSSCG00000010428	101866382	101868936	DKK1	protein_coding	ENSG00000107984	DKK1
173	14	100238019	102874269	ENSSSCG00000010429	102000139	102453405	PRKG1	protein_coding	ENSG00000185532	PRKG1	Variation_2864,Variation_2865,Variation_6872,Variation_8654,Variation_34881,Variation_43690,Variation_48564,Variation_58450,Variation_61024,Variation_65677,Variation_65678,Variation_65679,Variation_85290,Variation_85291,Variation_100946,Variation_100949,Variation_112680,Variation_112681,Variation_112682,Variation_112683
173	14	100238019	102874269	ENSSSCG00000010430	102549190	102551037	CSTF2T	protein_coding	ENSG00000177613	CSTF2T
174	14	103735271	105717485	ENSSSCG00000010433	103817282	103909542	LOC100518338	protein_coding	ENSG00000198964	SGMS1	Variation_2156,Variation_30501,Variation_100945,Variation_106761
174	14	103735271	105717485	ENSSSCG00000010434	104331028	104331803		protein_coding	ENSG00000152061	RABGAP1L	Variation_0014,Variation_1343,Variation_1560,Variation_3321,Variation_9382,Variation_9900,Variation_23344,Variation_31669,Variation_38057,Variation_39020,Variation_48176,Variation_48177,Variation_48178,Variation_53987,Variation_65255,Variation_84660,Variation_84661,Variation_97558,Variation_112498,Variation_112509
174	14	103735271	105717485	ENSSSCG00000010435	104347813	104367581	MINPP1	protein_coding	ENSG00000107789	MINPP1	Variation_2885,Variation_3815,Variation_58477,Variation_58478,Variation_65747,Variation_65749,Variation_65750,Variation_106126,Variation_112756
174	14	103735271	105717485	ENSSSCG00000010436	104398197	104398743		protein_coding	ENSG00000107789	MINPP1	Variation_2885,Variation_3815,Variation_58477,Variation_58478,Variation_65747,Variation_65749,Variation_65750,Variation_106126,Variation_112756
174	14	103735271	105717485	ENSSSCG00000010437	104637431	104663609	LOC100156262	protein_coding	ENSG00000198682	PAPSS2	Variation_65752
174	14	103735271	105717485	ENSSSCG00000010438	104672485	104741774	ATAD1	protein_coding	ENSG00000138138	ATAD1
174	14	103735271	105717485	ENSSSCG00000010439	104784592	104785055		pseudogene
174	14	103735271	105717485	ENSSSCG00000010440	104786815	104878376	PTEN	protein_coding	ENSG00000171862	PTEN	Variation_101003,Variation_105248
174	14	103735271	105717485	ENSSSCG00000010441	105217467	105289830	LOC100155046	protein_coding	ENSG00000184719	RNLS	Variation_112758
174	14	103735271	105717485	ENSSSCG00000010442	105557660	105577813	LIPK	protein_coding	ENSG00000204021	LIPK
174	14	103735271	105717485	ENSSSCG00000010443	105593036	105608751	LOC100156277	protein_coding	ENSG00000204020	LIPN	Variation_112760,Variation_112761
174	14	103735271	105717485	ENSSSCG00000010444	105626048	105646726	LIPM	protein_coding	ENSG00000173239	LIPM	Variation_4707
174	14	103735271	105717485	ENSSSCG00000010445	105648630	105671648	ANKRD22	protein_coding	ENSG00000152766	ANKRD22	Variation_4707
174	14	103735271	105717485	ENSSSCG00000010446	105697409	105758894		protein_coding	ENSG00000138134	STAMBPL1	Variation_4707
174	14	103735271	105717485	ENSSSCG00000019534	105168026	105168177		miRNA
174	14	103735271	105717485	ENSSSCG00000019843	104649676	104649798		snRNA
175	14	106281764	106455448	ENSSSCG00000010456	106312317	106341972	PANK1	protein_coding	ENSG00000152782	PANK1
175	14	106281764	106455448	ENSSSCG00000010457	106413724	106495706		protein_coding	ENSG00000138182	KIF20B
175	14	106281764	106455448	ENSSSCG00000019740	106321702	106321788	MIR107	miRNA
176	14	108473430	108915138	ENSSSCG00000010465	108516827	108579616	TNKS2	protein_coding	ENSG00000107854	TNKS2
176	14	108473430	108915138	ENSSSCG00000010466	108636597	108637365		pseudogene
176	14	108473430	108915138	ENSSSCG00000010467	108666918	108760189	BTAF1	protein_coding	ENSG00000095564	BTAF1
176	14	108473430	108915138	ENSSSCG00000010468	108798459	108955909	CPEB3	protein_coding	ENSG00000107864	CPEB3
176	14	108473430	108915138	ENSSSCG00000018438	108851604	108851690		miRNA
176	14	108473430	108915138	ENSSSCG00000019627	108632351	108632455		snRNA
177	14	109301177	109466120	ENSSSCG00000010472	109303576	109308836	PHEX	protein_coding	ENSG00000152804	HHEX	Variation_71087,Variation_112774
177	14	109301177	109466120	ENSSSCG00000010473	109460106	109621572		protein_coding	ENSG00000138190	EXOC6	Variation_48673,Variation_106775
178	14	110537027	110868667	ENSSSCG00000010482	110615571	110623503		protein_coding	ENSG00000176273	SLC35G1
178	14	110537027	110868667	ENSSSCG00000010483	110861592	111099030	LOC100157745	protein_coding	ENSG00000138193	PLCE1
179	14	111363926	111687490	ENSSSCG00000010487	111449319	111484329	CYP2C34	protein_coding	ENSG00000165841	CYP2C19	Variation_48674,Variation_58482
179	14	111363926	111687490	ENSSSCG00000010488	111627139	111667418	CYP2C49	protein_coding	ENSG00000165841	CYP2C19	Variation_48674,Variation_58482
179	14	111363926	111687490	ENSSSCG00000019484	111402062	111402172		miRNA
180	14	112514007	112562919	ENSSSCG00000010499	112515984	112520239		protein_coding
180	14	112514007	112562919	ENSSSCG00000010500	112522371	112527346		protein_coding
180	14	112514007	112562919	ENSSSCG00000010501	112529740	112560616	LOC100524048	protein_coding	ENSG00000188649	CC2D2B
181	14	113854394	113914237	ENSSSCG00000010525	113851114	113884210	PI4K2A	protein_coding	ENSG00000249967	RP11-548K23.11
181	14	113854394	113914237	ENSSSCG00000010526	113887340	113895017	LOC100155615	protein_coding	ENSG00000119986	AVPI1
181	14	113854394	113914237	ENSSSCG00000010527	113912230	113912877	LOC100157606	protein_coding	ENSG00000155254	MARVELD1
182	14	117229373	117321694	ENSSSCG00000010563	117246780	117447356	BTRC	protein_coding	ENSG00000166167	BTRC	Variation_8666
183	14	118442735	118645700	ENSSSCG00000010581	118438760	118444905	PSD	protein_coding	ENSG00000059915	PSD	Variation_85453
183	14	118442735	118645700	ENSSSCG00000010582	118457562	118459640	LOC100152582	protein_coding	ENSG00000059915	PSD	Variation_85453
183	14	118442735	118645700	ENSSSCG00000010583	118463701	118465668	LOC100151785	protein_coding	ENSG00000107874	CUEDC2
183	14	118442735	118645700	ENSSSCG00000010584	118489409	118503360	LOC100157822	protein_coding	ENSG00000138111	TMEM180
183	14	118442735	118645700	ENSSSCG00000010585	118506798	118524008	ACTR1A	protein_coding	ENSG00000138107	ACTR1A
183	14	118442735	118645700	ENSSSCG00000010586	118526054	118648733	SUFU	protein_coding	ENSG00000107882	SUFU	Variation_112801
183	14	118442735	118645700	ENSSSCG00000019981	118471588	118471686	MIR146B	miRNA	ENSG00000202569	MIR146B
184	14	119636972	119680261	ENSSSCG00000010602	119521178	119714661	LOC100157431	protein_coding	ENSG00000183128	CALHM3
184	14	119636972	119680261	ENSSSCG00000010604	119625068	119891611		protein_coding	ENSG00000107957	SH3PXD2A	Variation_48398,Variation_48399,Variation_106120
186	14	126713005	126817194	ENSSSCG00000010626	126813654	126868038	RBM20	protein_coding	ENSG00000203867	RBM20	Variation_5612,Variation_112813
187	14	126841115	126939339	ENSSSCG00000010627	126902476	126931666	PDCD4	protein_coding	ENSG00000150593	PDCD4
188	14	129181498	129309037	ENSSSCG00000010638	129166368	129394453	TCF7L2	protein_coding	ENSG00000148737	TCF7L2	Variation_1232
188	14	129181498	129309037	ENSSSCG00000019694	129238163	129238269		snRNA
189	14	135062960	135226335	ENSSSCG00000010682	135062827	135073820	LOC100154143	protein_coding	ENSG00000165672	PRDX3	Variation_112829,Variation_112830
189	14	135062960	135226335	ENSSSCG00000010683	135097278	135330360	GRK5	protein_coding	ENSG00000198873	GRK5	Variation_101058,Variation_105738,Variation_112830
192	15	14297107	14409798	ENSSSCG00000015689	14296947	14371534	LOC100524908	protein_coding	ENSG00000115866	DARS
193	15	17483981	18115986	ENSSSCG00000015705	17855025	17920112	LOC100513885	protein_coding	ENSG00000176771	NCKAP5	Variation_4308,Variation_38403,Variation_50292,Variation_50293,Variation_50294,Variation_61827,Variation_63199,Variation_97991,Variation_115482
193	15	17483981	18115986	ENSSSCG00000015706	17922739	17958489	LYPD1	protein_coding	ENSG00000150551	LYPD1
193	15	17483981	18115986	ENSSSCG00000015707	17958576	18171310	GPR39	protein_coding	ENSG00000183840	GPR39	Variation_0973,Variation_2410,Variation_3393,Variation_9432,Variation_31015,Variation_32379,Variation_35730,Variation_35731,Variation_37542,Variation_37712,Variation_50291,Variation_63197,Variation_63198,Variation_78798,Variation_78799,Variation_78800,Variation_78801,Variation_90027,Variation_103397
194	15	18374997	18683344	ENSSSCG00000015710	18463905	18526707	LOC100514604	protein_coding	ENSG00000115091	ACTR3	Variation_107067
194	15	18374997	18683344	ENSSSCG00000019912	18648434	18648540		snRNA
195	15	19592002	20018048	ENSSSCG00000019131	19649089	19649195		snRNA
195	15	19592002	20018048	ENSSSCG00000019536	19864063	19864169		snRNA
197	15	24879994	25576167	ENSSSCG00000015725	25153463	25261813		protein_coding	ENSG00000155052	CNTNAP5	Variation_37857,Variation_43998,Variation_58914,Variation_68147,Variation_68149,Variation_89929,Variation_97967,Variation_103392
197	15	24879994	25576167	ENSSSCG00000015726	25559581	25928223		protein_coding	ENSG00000155052	CNTNAP5	Variation_37857,Variation_43998,Variation_58914,Variation_68147,Variation_68149,Variation_89929,Variation_97967,Variation_103392
199	15	27423353	28318710	ENSSSCG00000015728	28118918	28119133		protein_coding
199	15	27423353	28318710	ENSSSCG00000015729	28128157	28134149	LOC100519802	protein_coding	ENSG00000211460	TSN
199	15	27423353	28318710	ENSSSCG00000015730	28177109	28181717	MKI67	protein_coding	ENSG00000155438	MKI67IP
199	15	27423353	28318710	ENSSSCG00000015731	28251019	28282428	LOC100155000	protein_coding
199	15	27423353	28318710	ENSSSCG00000015732	28314444	28372604	TFCP2L1	protein_coding	ENSG00000115112	TFCP2L1
199	15	27423353	28318710	ENSSSCG00000018248	28156515	28156621		snRNA
200	15	43944716	44186515	ENSSSCG00000015797	43835332	44063424		protein_coding	ENSG00000154556	SORBS2	Variation_59196
203	15	53271099	53472465	ENSSSCG00000015853	53257004	53467275	LOC100516114	protein_coding	ENSG00000128731	HERC2	Variation_3954,Variation_30681,Variation_30682,Variation_30683,Variation_32000,Variation_32001,Variation_32002,Variation_37628,Variation_66752,Variation_66753,Variation_76860,Variation_76862,Variation_76864,Variation_87532,Variation_87533,Variation_87535
204	15	54979969	55577439	ENSSSCG00000015856	55169666	55208658		protein_coding	ENSG00000136720	HS6ST1	Variation_4305,Variation_115473
204	15	54979969	55577439	ENSSSCG00000015857	55248302	55415738	LOC100517430	protein_coding	ENSG00000136731	UGGT1	Variation_37211
204	15	54979969	55577439	ENSSSCG00000015858	55455513	55485470		protein_coding	ENSG00000136731	UGGT1	Variation_37211
204	15	54979969	55577439	ENSSSCG00000018833	55388399	55388505		snRNA
204	15	54979969	55577439	ENSSSCG00000019342	55266184	55266290		snRNA
205	15	56983080	57187775	ENSSSCG00000015869	57131577	57131906	LOC100155545	protein_coding	ENSG00000177519	RPRM
206	15	61278588	61408025	ENSSSCG00000020538	61328611	61328804		snRNA
207	15	67168877	67278951	ENSSSCG00000015905	67147950	67223934	LOC100515171	protein_coding	ENSG00000136531	SCN2A
209	15	71279645	71639145	ENSSSCG00000015931	71287750	71308948	LOC100156983	protein_coding	ENSG00000163093	BBS5	Variation_9969
209	15	71279645	71639145	ENSSSCG00000015932	71311502	71329392		protein_coding	ENSG00000239474	KBTBD10	Variation_9969
209	15	71279645	71639145	ENSSSCG00000015933	71331257	71360840	LOC100520591	protein_coding	ENSG00000138399	FASTKD1
209	15	71279645	71639145	ENSSSCG00000015934	71377171	71407147	LOC100155786	protein_coding	ENSG00000138398	PPIG	Variation_35759,Variation_50331
209	15	71279645	71639145	ENSSSCG00000015935	71412980	71436255		protein_coding	ENSG00000154479	C2orf77
209	15	71279645	71639145	ENSSSCG00000015936	71442427	71443152	LOC100152929	protein_coding	ENSG00000144362	PHOSPHO2
209	15	71279645	71639145	ENSSSCG00000015937	71458515	71478199		protein_coding	ENSG00000213160	KLHL23
209	15	71279645	71639145	ENSSSCG00000015938	71511519	71520569		protein_coding	ENSG00000138385	SSB	Variation_32382,Variation_90125
209	15	71279645	71639145	ENSSSCG00000015939	71579984	71648113		protein_coding	ENSG00000144357	UBR3	Variation_32382,Variation_78851,Variation_90125,Variation_90126,Variation_98054
210	15	83133887	83234065	ENSSSCG00000016019	83054583	83155067	LOC100522710	protein_coding	ENSG00000061676	NCKAP1	Variation_3401,Variation_9435,Variation_78893
210	15	83133887	83234065	ENSSSCG00000016020	83177469	83191279	LOC100523472	protein_coding	ENSG00000162999	DUSP19
210	15	83133887	83234065	ENSSSCG00000018653	83204497	83204622		snoRNA
211	15	99574989	100066270	ENSSSCG00000016112	99584694	99585976		protein_coding	ENSG00000048162	NOP16
211	15	99574989	100066270	ENSSSCG00000016113	99623146	99680923	BMPR2	protein_coding	ENSG00000204217	BMPR2	Variation_1043,Variation_1044,Variation_1604,Variation_32391,Variation_35778,Variation_37415,Variation_37929,Variation_50371,Variation_63280,Variation_78940,Variation_90224,Variation_98106,Variation_98107,Variation_103415
211	15	99574989	100066270	ENSSSCG00000016114	99731752	99871405	LOC100512564	protein_coding	ENSG00000138439	FAM117B	Variation_98108
211	15	99574989	100066270	ENSSSCG00000016115	99888178	100022932	ICA1L	protein_coding	ENSG00000163596	ICA1L
211	15	99574989	100066270	ENSSSCG00000016116	99968826	99993305	LOC100512929	protein_coding	ENSG00000138442	WDR12
211	15	99574989	100066270	ENSSSCG00000016117	99993494	100192972		protein_coding	ENSG00000138380	ALS2CR8	Variation_6021
211	15	99574989	100066270	ENSSSCG00000016118	100042960	100127128		protein_coding
211	15	99574989	100066270	ENSSSCG00000019908	99586964	99587063		snRNA
212	15	101082562	102269730	ENSSSCG00000016123	101854786	101855085	LOC100515588	protein_coding
212	15	101082562	102269730	ENSSSCG00000016124	101961759	101969122		protein_coding
212	15	101082562	102269730	ENSSSCG00000016125	102084002	102124382		protein_coding	ENSG00000114933	INO80D
212	15	101082562	102269730	ENSSSCG00000016126	102127271	102127480	LOC100516115	protein_coding
212	15	101082562	102269730	ENSSSCG00000016127	102184944	102223130	NDUFS1	protein_coding	ENSG00000023228	NDUFS1	Variation_115579
212	15	101082562	102269730	ENSSSCG00000016128	102223292	102226921	LOC100154920	protein_coding	ENSG00000114942	EEF1B2	Variation_115579
212	15	101082562	102269730	ENSSSCG00000016129	102237353	102238420	GPR1	protein_coding	ENSG00000183671	GPR1
212	15	101082562	102269730	ENSSSCG00000018783	102225858	102225892		snoRNA
212	15	101082562	102269730	ENSSSCG00000019687	102226215	102226347		snoRNA
212	15	101082562	102269730	ENSSSCG00000019705	101391466	101391572		snRNA
213	15	105143028	105785538	ENSSSCG00000016151	105467444	105544481	LOC100522577	protein_coding	ENSG00000078018	MAP2	Variation_90245,Variation_90246,Variation_98124
213	15	105143028	105785538	ENSSSCG00000016152	105589036	105605879	LOC100522764	protein_coding	ENSG00000197713	RPE
213	15	105143028	105785538	ENSSSCG00000016153	105615334	105757767	UNC80	protein_coding	ENSG00000144406	UNC80
214	15	107259038	107322955	ENSSSCG00000016160	107147960	107599764	LOC100525789	protein_coding	ENSG00000178568	ERBB4	Variation_2423,Variation_6025,Variation_7245,Variation_9440,Variation_9441,Variation_9976,Variation_9977,Variation_32394,Variation_38419,Variation_47898,Variation_48038,Variation_50392,Variation_50393,Variation_50394,Variation_53060,Variation_53435,Variation_53484,Variation_53615,Variation_53707,Variation_63295,Variation_63296,Variation_63297,Variation_90251,Variation_103420,Variation_115587
215	15	107544511	108416378	ENSSSCG00000016162	107858049	107858293		protein_coding
215	15	107544511	108416378	ENSSSCG00000016163	107977688	107977990		pseudogene
216	15	108726204	109209593	ENSSSCG00000016165	108845013	108851639		protein_coding	ENSG00000030419	IKZF2	Variation_4324,Variation_6026,Variation_50397,Variation_50399,Variation_68226,Variation_68227,Variation_68228,Variation_78962,Variation_90256,Variation_90257,Variation_90258,Variation_90259
216	15	108726204	109209593	ENSSSCG00000016166	109010626	109057830	LOC100155614	protein_coding	ENSG00000144451	SPAG16	Variation_4325,Variation_6027,Variation_6028,Variation_23599,Variation_35787,Variation_39276,Variation_44013,Variation_50400,Variation_63301,Variation_78963,Variation_78964,Variation_78965,Variation_90260,Variation_90261,Variation_90262,Variation_90263,Variation_98129,Variation_98130,Variation_98131,Variation_107089,Variation_115588
218	15	110601362	111189369	ENSSSCG00000016173	110700540	110931082	ATIC	protein_coding	ENSG00000138363	ATIC
218	15	110601362	111189369	ENSSSCG00000016174	110940124	111012894	FN1	protein_coding	ENSG00000115414	FN1	Variation_3406,Variation_7246
218	15	110601362	111189369	ENSSSCG00000016175	111133427	111153443		protein_coding	ENSG00000118242	MREG
220	15	119630148	120208148	ENSSSCG00000016239	119545017	119739575	LOC100156812	protein_coding	ENSG00000144460	KIAA1486	Variation_63313,Variation_78990,Variation_90307
220	15	119630148	120208148	ENSSSCG00000016240	119908978	119909729		protein_coding	ENSG00000198034	RPS4X	Variation_96754
220	15	119630148	120208148	ENSSSCG00000016241	119921638	119922537		pseudogene
221	15	120970079	121181001	ENSSSCG00000016242	120872701	120981690	LOC100512686	protein_coding	ENSG00000169047	IRS1	Variation_78995,Variation_90313,Variation_115603
221	15	120970079	121181001	ENSSSCG00000016244	121001105	121048187		protein_coding
221	15	120970079	121181001	ENSSSCG00000016245	121142895	121208597		protein_coding	ENSG00000169031	COL4A3
222	15	124122627	124582222	ENSSSCG00000016269	124130663	124139388	SPATA3	protein_coding	ENSG00000173699	SPATA3
222	15	124122627	124582222	ENSSSCG00000016270	124194604	124201768	LOC100518045	protein_coding	ENSG00000204128	C2orf72
222	15	124122627	124582222	ENSSSCG00000016271	124210069	124279521	LOC100519629	protein_coding	ENSG00000135931	ARMC9
222	15	124122627	124582222	ENSSSCG00000016272	124295482	124399326	PSMD1	protein_coding	ENSG00000173692	PSMD1	Variation_98167
222	15	124122627	124582222	ENSSSCG00000016273	124346404	124361868	HTR2B	protein_coding	ENSG00000135914	HTR2B
222	15	124122627	124582222	ENSSSCG00000016274	124438865	124440070	B3GNT7	protein_coding	ENSG00000156966	B3GNT7
222	15	124122627	124582222	ENSSSCG00000016275	124482133	124487412	LOC100519984	protein_coding
222	15	124122627	124582222	ENSSSCG00000016276	124487973	124488188	LOC100520155	protein_coding	ENSG00000115053	NCL
222	15	124122627	124582222	ENSSSCG00000016277	124535513	124539840	LOC100520336	protein_coding	ENSG00000171596	NMUR1
222	15	124122627	124582222	ENSSSCG00000018293	124485679	124485758		snoRNA
222	15	124122627	124582222	ENSSSCG00000019320	124308528	124308634		snRNA
222	15	124122627	124582222	ENSSSCG00000019707	124486290	124486422		snoRNA
223	15	128571518	128673970	ENSSSCG00000016321	128575755	128743094	LOC100515512	protein_coding	ENSG00000132321	IQCA1
225	16	3705100	3998227	ENSSSCG00000018897	3990591	3990697		snRNA
225	16	3705100	3998227	ENSSSCG00000020446	3802336	3802450		rRNA
229	16	20107836	20235294	ENSSSCG00000016846	20105325	20294858	LOC100517617	protein_coding	ENSG00000082068	WDR70	Variation_59263,Variation_69055,Variation_99114
230	16	25360877	25551862	ENSSSCG00000016876	25369752	25390146	LOC100524913	protein_coding	ENSG00000172244	C5orf34	Variation_93009
230	16	25360877	25551862	ENSSSCG00000016877	25409590	25459558	LOC100526144	protein_coding	ENSG00000112992	NNT
231	16	25947506	26261822	ENSSSCG00000016878	25920697	25997230	LOC100525086	protein_coding	ENSG00000070193	FGF10
233	16	50995849	51249801	ENSSSCG00000017006	50988406	51031260		protein_coding	ENSG00000043462	LCP2
233	16	50995849	51249801	ENSSSCG00000017007	51033553	51038891		protein_coding	ENSG00000234511	C5orf58
233	16	50995849	51249801	ENSSSCG00000017008	51114481	51600342	LOC100512376	protein_coding	ENSG00000134516	DOCK2	Variation_6465,Variation_81114,Variation_93347,Variation_107314
233	16	50995849	51249801	ENSSSCG00000017009	51165572	51168288	LOC100511481	protein_coding	ENSG00000168269	FOXI1
235	16	56528406	57278963	ENSSSCG00000018408	57155655	57155758		snoRNA
236	16	57731796	58012793	ENSSSCG00000017022	57785304	57826403	LOC100515063	protein_coding	ENSG00000072571	HMMR	Variation_51611,Variation_93332
236	16	57731796	58012793	ENSSSCG00000017023	57826205	57835233	LOC100515244	protein_coding	ENSG00000170584	NUDCD2	Variation_93332
236	16	57731796	58012793	ENSSSCG00000017024	57843248	57850733	CCNG1	protein_coding	ENSG00000113328	CCNG1	Variation_93332
236	16	57731796	58012793	ENSSSCG00000018478	57790134	57790237		snRNA
237	16	67120892	67320493	ENSSSCG00000019555	67310092	67310220		snoRNA
238	16	68459067	68656744	ENSSSCG00000017080	68485513	68539529	100513573	protein_coding
238	16	68459067	68656744	ENSSSCG00000017081	68559468	68583114	LOC100513959	protein_coding	ENSG00000145888	GLRA1	Variation_64338,Variation_81080,Variation_81081,Variation_81082,Variation_93292,Variation_93293
238	16	68459067	68656744	ENSSSCG00000017082	68639746	68647617		protein_coding	ENSG00000113140	SPARC
239	16	70206984	70474173	ENSSSCG00000017095	70206088	70414206	SEMA5A	protein_coding	ENSG00000112902	SEMA5A	Variation_99056,Variation_105575
239	16	70206984	70474173	ENSSSCG00000017096	70396895	70397410		protein_coding	ENSG00000236112	AC006035.2
239	16	70206984	70474173	ENSSSCG00000019943	70324160	70324263		snRNA
240	16	70700043	70931467	ENSSSCG00000018226	70852440	70852536		rRNA
240	16	70700043	70931467	ENSSSCG00000018251	70809965	70810071		snRNA
242	17	36672	998828	ENSSSCG00000006963	58507	59104		protein_coding
242	17	36672	998828	ENSSSCG00000006964	79151	79763		pseudogene
242	17	36672	998828	ENSSSCG00000006965	164607	174096		protein_coding
242	17	36672	998828	ENSSSCG00000006966	190512	191189	CLDN23	protein_coding	ENSG00000253958	CLDN23	Variation_37303,Variation_37304,Variation_37305,Variation_37306,Variation_37307,Variation_37311,Variation_37312,Variation_37313,Variation_37314,Variation_37315,Variation_37316,Variation_37317,Variation_37318,Variation_37319,Variation_37320,Variation_37321
242	17	36672	998828	ENSSSCG00000006967	308546	309158		pseudogene
242	17	36672	998828	ENSSSCG00000006968	523063	555224	LOC100525314	protein_coding	ENSG00000154359	LONRF1	Variation_2736,Variation_8596,Variation_8597,Variation_34527
242	17	36672	998828	ENSSSCG00000006969	640892	683076	LOC100525134	protein_coding	ENSG00000250305	AC135352.2
242	17	36672	998828	ENSSSCG00000006970	732877	933006		protein_coding	ENSG00000164741	DLC1	Variation_9082,Variation_31429,Variation_100275
243	17	2995752	4201994	ENSSSCG00000006978	3613321	3614897		pseudogene
243	17	2995752	4201994	ENSSSCG00000006979	3672614	3753871	LOC100511665	protein_coding	ENSG00000038945	MSR1	Variation_9087,Variation_30276,Variation_34595,Variation_34640,Variation_34641,Variation_43301,Variation_52453,Variation_53815
243	17	2995752	4201994	ENSSSCG00000018760	3375773	3375897		snoRNA
243	17	2995752	4201994	ENSSSCG00000019089	3479612	3479736		snoRNA
244	17	5149349	5294379	ENSSSCG00000006988	5066629	5186685	LOC100156661	protein_coding	ENSG00000104213	PDGFRL	Variation_2743,Variation_3724,Variation_9089,Variation_10248,Variation_33020,Variation_52459,Variation_95294,Variation_105784,Variation_112132
244	17	5149349	5294379	ENSSSCG00000006989	5189223	5334179	LOC100155450	protein_coding	ENSG00000129422	MTUS1	Variation_0970,Variation_2743,Variation_3724,Variation_9089,Variation_31432,Variation_33021,Variation_52460,Variation_59459,Variation_65073,Variation_103780,Variation_105110
244	17	5149349	5294379	ENSSSCG00000019696	5235094	5235209		snRNA
245	17	5650568	6841420	ENSSSCG00000006991	5634734	5657518		protein_coding	ENSG00000104763	ASAH1
245	17	5650568	6841420	ENSSSCG00000006992	5660747	5663005		protein_coding	ENSG00000088320	REM1
245	17	5650568	6841420	ENSSSCG00000006993	5690361	5693682	LOC100517200	protein_coding
245	17	5650568	6841420	ENSSSCG00000006994	5733931	5751497	PCM1	protein_coding	ENSG00000078674	PCM1
245	17	5650568	6841420	ENSSSCG00000006995	5768599	5792375	LOC100512932	protein_coding	ENSG00000104763	ASAH1
245	17	5650568	6841420	ENSSSCG00000006996	5815286	5835028	LOC100515105	protein_coding	ENSG00000149531	FRG1B	Variation_3215,Variation_4099,Variation_31039,Variation_73506,Variation_73508,Variation_104456,Variation_114909
248	17	8982764	9113945	ENSSSCG00000007005	8991273	9062512	CSGALNACT1	protein_coding	ENSG00000147408	CSGALNACT1	Variation_30281,Variation_48003,Variation_53791,Variation_65076,Variation_100288
248	17	8982764	9113945	ENSSSCG00000007006	9072985	9113790	LOC100517919	protein_coding	ENSG00000104611	SH2D4A	Variation_48003
249	17	11331979	11523493	ENSSSCG00000007024	11405872	11422006	C17H8orf40	protein_coding	ENSG00000176209	C8orf40
250	17	14951664	15193075	ENSSSCG00000007054	15079561	15080376		protein_coding
250	17	14951664	15193075	ENSSSCG00000019559	14986552	14986667		rRNA
252	17	33462417	33633872	ENSSSCG00000007143	33455233	33467221	MAVS	protein_coding	ENSG00000088888	MAVS	Variation_50655,Variation_114880
252	17	33462417	33633872	ENSSSCG00000007144	33487519	33490255	LOC100524719	protein_coding	ENSG00000125843	C20orf29	Variation_114880
252	17	33462417	33633872	ENSSSCG00000007145	33494801	33512057	LOC100522170	protein_coding
252	17	33462417	33633872	ENSSSCG00000007146	33507033	33526629	SIGLEC-1	protein_coding	ENSG00000088827	SIGLEC1
252	17	33462417	33633872	ENSSSCG00000007147	33555019	33569284	HSPA12B	protein_coding	ENSG00000132622	HSPA12B	Variation_114880
252	17	33462417	33633872	ENSSSCG00000007148	33570492	33571553	LOC100525089	protein_coding	ENSG00000101220	C20orf27	Variation_114880
252	17	33462417	33633872	ENSSSCG00000007149	33587950	33591556	SPEF1	protein_coding	ENSG00000101222	SPEF1	Variation_114880
252	17	33462417	33633872	ENSSSCG00000007150	33594699	33595049	LOC100522353	protein_coding	ENSG00000125817	CENPB	Variation_114880
252	17	33462417	33633872	ENSSSCG00000007151	33603414	33610819	CDC25B	protein_coding	ENSG00000101224	CDC25B	Variation_114880
252	17	33462417	33633872	ENSSSCG00000007152	33631934	33633157		protein_coding	ENSG00000125861	GFRA4
252	17	33462417	33633872	ENSSSCG00000019734	33574982	33575057		miRNA
253	17	34693219	34767598	ENSSSCG00000007177	34678413	34694484		protein_coding	ENSG00000166948	TGM6	Variation_0222,Variation_4091,Variation_8878,Variation_31030,Variation_114878
253	17	34693219	34767598	ENSSSCG00000007178	34754206	34754361	TGM6	protein_coding	ENSG00000128739	SNRPN	Variation_3073,Variation_9261,Variation_10470,Variation_10471,Variation_23495,Variation_31996,Variation_31997,Variation_31998,Variation_37848,Variation_49493,Variation_49494,Variation_49495,Variation_49496,Variation_49497,Variation_58707,Variation_58708,Variation_66738,Variation_76843,Variation_87504,Variation_87505,Variation_87506,Variation_102055,Variation_108512,Variation_113891
254	17	37296591	37385374	ENSSSCG00000007228	37278217	37299645		protein_coding	ENSG00000101294	HM13
254	17	37296591	37385374	ENSSSCG00000007229	37346021	37346965	BCL2L1	protein_coding	ENSG00000171552	BCL2L1
255	17	41991256	42016004	ENSSSCG00000007317	41896252	42023128		protein_coding	ENSG00000080845	DLGAP4
257	18	44168020	44226145	ENSSSCG00000016698	44173309	44192477		protein_coding	ENSG00000005073	HOXA11	Variation_111829,Variation_111830
257	18	44168020	44226145	ENSSSCG00000016699	44203158	44203439	LOC100518706	protein_coding	ENSG00000253293	HOXA10	Variation_111829,Variation_111830
257	18	44168020	44226145	ENSSSCG00000016700	44209962	44212217	LOC100519066	protein_coding	ENSG00000078399	HOXA9	Variation_111829,Variation_111830
257	18	44168020	44226145	ENSSSCG00000016701	44218811	44220665	LOC100519456	protein_coding	ENSG00000122592	HOXA7	Variation_111829,Variation_111830
257	18	44168020	44226145	ENSSSCG00000018639	44179790	44179874	LOC100518883	miRNA
257	18	44168020	44226145	ENSSSCG00000020012	44205844	44205928	LOC100518883	miRNA
258	2	4349802	4417923	ENSSSCG00000012945	4331535	4371006		protein_coding	ENSG00000254986	DPP3
258	2	4349802	4417923	ENSSSCG00000012946	4371884	4389326		protein_coding	ENSG00000174483	BBS1
258	2	4349802	4417923	ENSSSCG00000012947	4396631	4404003	LOC100519820	protein_coding	ENSG00000174165	ZDHHC24
258	2	4349802	4417923	ENSSSCG00000012948	4404770	4418160	LOC100519531	protein_coding
259	2	4834400	5424602	ENSSSCG00000012971	4832868	4865376	EFEMP2	protein_coding	ENSG00000172638	EFEMP2	Variation_3855,Variation_106759
259	2	4834400	5424602	ENSSSCG00000012972	4845359	4853719	LOC100526204	protein_coding
259	2	4834400	5424602	ENSSSCG00000012973	4865984	4871531	MUS81	protein_coding	ENSG00000172732	MUS81	Variation_3855
259	2	4834400	5424602	ENSSSCG00000012974	4873775	4876747	COFILIN	protein_coding	ENSG00000172757	CFL1	Variation_3855
259	2	4834400	5424602	ENSSSCG00000012975	4878367	4890663	SNX32	protein_coding	ENSG00000172803	SNX32	Variation_3855
259	2	4834400	5424602	ENSSSCG00000012976	4929034	4939351	LOC100511364	protein_coding	ENSG00000172818	OVOL1	Variation_3855
259	2	4834400	5424602	ENSSSCG00000012977	4943066	4943617		protein_coding
259	2	4834400	5424602	ENSSSCG00000012978	4950307	4951968	LOC100511736	protein_coding
259	2	4834400	5424602	ENSSSCG00000012979	4961454	4963251	LOC100517142	protein_coding	ENSG00000172922	RNASEH2C
259	2	4834400	5424602	ENSSSCG00000012980	4963300	5117737	LOC100511913	protein_coding	ENSG00000172977	KAT5
259	2	4834400	5424602	ENSSSCG00000012981	4994411	5002906	RELA	protein_coding	ENSG00000173039	RELA
259	2	4834400	5424602	ENSSSCG00000012982	5005234	5013225	SIPA1	protein_coding	ENSG00000213445	SIPA1
259	2	4834400	5424602	ENSSSCG00000012983	5016425	5025292	PCNXL3	protein_coding	ENSG00000197136	PCNXL3
259	2	4834400	5424602	ENSSSCG00000012984	5053264	5066070		protein_coding	ENSG00000142186	SCYL1
259	2	4834400	5424602	ENSSSCG00000012985	5065876	5083899	LOC100517877	protein_coding	ENSG00000168056	LTBP3
259	2	4834400	5424602	ENSSSCG00000012986	5129202	5132389	LOC100512393	protein_coding	ENSG00000173338	KCNK7
259	2	4834400	5424602	ENSSSCG00000012987	5132859	5133158		protein_coding
259	2	4834400	5424602	ENSSSCG00000012988	5133053	5148390	EHBP1L1	protein_coding	ENSG00000173442	EHBP1L1
259	2	4834400	5424602	ENSSSCG00000012989	5149389	5149691		protein_coding	ENSG00000176973	FAM89B
259	2	4834400	5424602	ENSSSCG00000012990	5150538	5151815	LOC100518235	protein_coding	ENSG00000173465	SSSCA1
259	2	4834400	5424602	ENSSSCG00000012991	5169866	5170039		protein_coding
259	2	4834400	5424602	ENSSSCG00000012992	5225537	5245030	FRMD8	protein_coding	ENSG00000126391	FRMD8	Variation_5423
259	2	4834400	5424602	ENSSSCG00000012993	5252212	5258469	LOC100518597	protein_coding	ENSG00000162241	SLC25A45	Variation_5423
259	2	4834400	5424602	ENSSSCG00000012994	5267231	5268676	LOC100513264	protein_coding	ENSG00000173825	TIGD3	Variation_5423
259	2	4834400	5424602	ENSSSCG00000012995	5273023	5288569	DPF2	protein_coding	ENSG00000133884	DPF2	Variation_5423,Variation_113060
259	2	4834400	5424602	ENSSSCG00000012996	5298971	5299615	LOC100513778	protein_coding	ENSG00000149798	CDC42EP2	Variation_5423
259	2	4834400	5424602	ENSSSCG00000012997	5322633	5349964	POLA2	protein_coding	ENSG00000014138	POLA2	Variation_5423
259	2	4834400	5424602	ENSSSCG00000012998	5378140	5396133	SLC22A20	protein_coding
259	2	4834400	5424602	ENSSSCG00000012999	5397982	5423807	CAPN1	protein_coding	ENSG00000014216	CAPN1
260	2	7476374	7746672	ENSSSCG00000013061	7486200	7488281		protein_coding	ENSG00000149499	EML3	Variation_4749,Variation_113050
260	2	7476374	7746672	ENSSSCG00000013062	7488708	7497133	LOC100515941	protein_coding	ENSG00000149480	MTA2	Variation_4749,Variation_113050
260	2	7476374	7746672	ENSSSCG00000013063	7499168	7512481	LOC100516127	protein_coding	ENSG00000149016	TUT1	Variation_4749,Variation_113050
260	2	7476374	7746672	ENSSSCG00000013064	7513823	7524030	EEF1G	protein_coding	ENSG00000254772	EEF1G	Variation_4749,Variation_113050
260	2	7476374	7746672	ENSSSCG00000013065	7664992	7709096	LOC100517023	protein_coding	ENSG00000162174	ASRGL1	Variation_48865
260	2	7476374	7746672	ENSSSCG00000013066	7705239	7706913		protein_coding	ENSG00000149503	INCENP	Variation_2929,Variation_8691,Variation_37126,Variation_107553
260	2	7476374	7746672	ENSSSCG00000013067	7743107	7746664	PHEROC	protein_coding	ENSG00000110484	SCGB2A2	Variation_6930
261	2	11197785	11299948	ENSSSCG00000013175	11224958	11232495	BTBD18	protein_coding	ENSG00000233436	BTBD18
261	2	11197785	11299948	ENSSSCG00000013176	11235446	11246663	LOC100520175	protein_coding	ENSG00000213593	TMX2	Variation_4744
261	2	11197785	11299948	ENSSSCG00000013177	11246439	11254785	LOC100520359	protein_coding	ENSG00000156603	MED19	Variation_4744
261	2	11197785	11299948	ENSSSCG00000013178	11257012	11275126	LOC100520005	protein_coding	ENSG00000156599	ZDHHC5	Variation_4744
261	2	11197785	11299948	ENSSSCG00000013179	11287780	11290332	LOC100520541	protein_coding	ENSG00000172409	CLP1	Variation_4744
261	2	11197785	11299948	ENSSSCG00000013180	11294609	11298941	LOC100520717	protein_coding	ENSG00000166793	YPEL4	Variation_4744,Variation_106670
262	2	11695188	11895937	ENSSSCG00000013193	11696130	11697071	LOC100515647	protein_coding
262	2	11695188	11895937	ENSSSCG00000013194	11731709	11732659	LOC100517804	protein_coding	ENSG00000181273	OR5AK2
262	2	11695188	11895937	ENSSSCG00000013195	11746659	11747591	LOC100517996	protein_coding
262	2	11695188	11895937	ENSSSCG00000013196	11785840	11786772	LOC100518174	protein_coding	ENSG00000172464	OR5AP2
262	2	11695188	11895937	ENSSSCG00000013197	11804006	11804938	LOC100518356	protein_coding
262	2	11695188	11895937	ENSSSCG00000013198	11819347	11820264	LOC100518535	protein_coding	ENSG00000174914	OR9G1	Variation_34985,Variation_34986,Variation_61151,Variation_106801
262	2	11695188	11895937	ENSSSCG00000013199	11832145	11833066		pseudogene
262	2	11695188	11895937	ENSSSCG00000013200	11867758	11868693	LOC100519759	protein_coding
262	2	11695188	11895937	ENSSSCG00000013201	11871102	11872040	LOC100519942	protein_coding	ENSG00000172457	OR9G4
263	2	12290159	12576524	ENSSSCG00000013205	12294410	12295336	LOC100522061	protein_coding	ENSG00000176540	OR4C5
263	2	12290159	12576524	ENSSSCG00000013206	12325041	12325973	LOC100522240	protein_coding
263	2	12290159	12576524	ENSSSCG00000013207	12332911	12333843	LOC100522422	protein_coding	ENSG00000174982	OR4S2	Variation_0308,Variation_0419,Variation_2926,Variation_3852,Variation_4743,Variation_6923,Variation_8690,Variation_9188,Variation_9662,Variation_9663,Variation_10359,Variation_29474,Variation_29606,Variation_29910,Variation_31823,Variation_34977,Variation_34978,Variation_37484,Variation_38079,Variation_38972,Variation_41253,Variation_48051,Variation_48053,Variation_48826,Variation_48827,Variation…
263	2	12290159	12576524	ENSSSCG00000013208	12381828	12382760		protein_coding	ENSG00000181935	OR4C16	Variation_0308,Variation_2926,Variation_3852,Variation_8690,Variation_9185,Variation_9186,Variation_48051,Variation_53140
263	2	12290159	12576524	ENSSSCG00000013209	12415175	12416104	LOC100523887	protein_coding
263	2	12290159	12576524	ENSSSCG00000013210	12435824	12437181	LOC100522977	protein_coding
263	2	12290159	12576524	ENSSSCG00000013211	12452601	12453530	LOC100523167	protein_coding	ENSG00000172208	OR4X2
263	2	12290159	12576524	ENSSSCG00000013212	12464455	12465384		protein_coding	ENSG00000176555	OR4S1	Variation_3848,Variation_30549,Variation_85759
263	2	12290159	12576524	ENSSSCG00000013213	12475863	12477491	LOC100524068	protein_coding	ENSG00000176567	OR4X1
263	2	12290159	12576524	ENSSSCG00000013214	12491463	12492392	LOC100523356	protein_coding	ENSG00000172208	OR4X2
263	2	12290159	12576524	ENSSSCG00000013215	12501309	12502217	LOC100523534	protein_coding
263	2	12290159	12576524	ENSSSCG00000013216	12519418	12520353	LOC100523717	protein_coding	ENSG00000175619	OR4B1
263	2	12290159	12576524	ENSSSCG00000013217	12538417	12539346	LOC100524237	protein_coding
263	2	12290159	12576524	ENSSSCG00000013218	12564052	12564972	LOC100524420	protein_coding
264	2	13014999	13085196	ENSSSCG00000013226	13068848	13074399	LOC100514336	protein_coding	ENSG00000110536	PTPMT1	Variation_4741,Variation_113013
264	2	13014999	13085196	ENSSSCG00000013227	13075737	13081044	LOC100511244	protein_coding	ENSG00000123444	KBTBD4	Variation_4741,Variation_113013
264	2	13014999	13085196	ENSSSCG00000013228	13080694	13080774		protein_coding
264	2	13014999	13085196	ENSSSCG00000013229	13081738	13087704	LOC100510948	protein_coding	ENSG00000213619	NDUFS3	Variation_4741,Variation_113013
265	2	13293133	13419183	ENSSSCG00000013235	13171535	13335597	LOC100515073	protein_coding	ENSG00000110514	MADD
265	2	13293133	13419183	ENSSSCG00000013239	13291220	13296948	PSMC3	protein_coding	ENSG00000165916	PSMC3	Variation_113012
265	2	13293133	13419183	ENSSSCG00000013240	13301643	13305456	LOC100512645	protein_coding	ENSG00000165917	RAPSN
265	2	13293133	13419183	ENSSSCG00000013241	13340303	13350223	NR1H3	protein_coding	ENSG00000025434	NR1H3
265	2	13293133	13419183	ENSSSCG00000013242	13357967	13365882	LOC100513002	protein_coding	ENSG00000134575	ACP2
265	2	13293133	13419183	ENSSSCG00000013243	13366565	13392826	LOC100513197	protein_coding	ENSG00000134574	DDB2
265	2	13293133	13419183	ENSSSCG00000013244	13405836	13413834	PACSIN3	protein_coding	ENSG00000165912	PACSIN3
265	2	13293133	13419183	ENSSSCG00000013245	13414544	13424685	ARFGAP2	protein_coding	ENSG00000149182	ARFGAP2
266	2	24483546	24539169	ENSSSCG00000013298	24440038	24519462	LOC100525559	protein_coding	ENSG00000110435	PDHX	Variation_2917,Variation_9181,Variation_75594,Variation_85718,Variation_85719
266	2	24483546	24539169	ENSSSCG00000013299	24519570	24540119	LOC100525733	protein_coding	ENSG00000149089	APIP	Variation_2917,Variation_9181,Variation_30547,Variation_85718
266	2	24483546	24539169	ENSSSCG00000020107	24490871	24490948		miRNA
267	2	54058107	54209272	ENSSSCG00000013678	54063450	54064367	LOC100514448	protein_coding	ENSG00000174667	OR7D4
267	2	54058107	54209272	ENSSSCG00000013679	54111540	54113464	LOC100514628	protein_coding	ENSG00000174667	OR7D4
267	2	54058107	54209272	ENSSSCG00000013680	54137205	54138152	LOC100519645	protein_coding
267	2	54058107	54209272	ENSSSCG00000013681	54155612	54156728	LOC100514822	protein_coding	ENSG00000174667	OR7D4
268	2	76365993	76519155	ENSSSCG00000014104	76352955	76380282	LOC100523234	protein_coding	ENSG00000145685	LHFPL2	Variation_36430,Variation_69152
270	2	78470985	78514049	ENSSSCG00000014124	78471509	78473053	LOC100513200	protein_coding	ENSG00000189127	ANKRD34B	Variation_0065
272	2	113686519	113711817	ENSSSCG00000014234	113672341	113693683		protein_coding
273	2	118857197	118883608	ENSSSCG00000014256	118862424	119078571		protein_coding	ENSG00000138829	FBN2	Variation_93228
274	2	135972299	136048416	ENSSSCG00000014433	135978102	135989151	LOC100513977	protein_coding	ENSG00000145882	PCYOX1L
274	2	135972299	136048416	ENSSSCG00000014434	135993164	135997278	LOC100514156	protein_coding	ENSG00000127743	IL17B
274	2	135972299	136048416	ENSSSCG00000018513	136032141	136032226		miRNA	ENSG00000207700	MIR145
274	2	135972299	136048416	ENSSSCG00000019165	136030740	136030845		miRNA
275	2	136900726	137032080	ENSSSCG00000014452	136910456	136911786	LOC100518183	protein_coding	ENSG00000181927	OR4P4	Variation_0308,Variation_0419,Variation_2926,Variation_3852,Variation_4743,Variation_6923,Variation_8690,Variation_9188,Variation_9662,Variation_9663,Variation_10359,Variation_10361,Variation_29474,Variation_29606,Variation_29910,Variation_31823,Variation_34977,Variation_34978,Variation_37484,Variation_38079,Variation_38972,Variation_41253,Variation_48051,Variation_48053,Variation_48826,Variation…
275	2	136900726	137032080	ENSSSCG00000014453	136921089	136922015	LOC100518363	protein_coding
275	2	136900726	137032080	ENSSSCG00000014454	136938125	136939051	LOC100518722	protein_coding
275	2	136900726	137032080	ENSSSCG00000014455	136964726	136965667	LOC100519081	protein_coding
275	2	136900726	137032080	ENSSSCG00000014456	136972344	136973297	LOC100519244	protein_coding
275	2	136900726	137032080	ENSSSCG00000014457	136981004	136981945	LOC100519416	protein_coding	ENSG00000198877	OR5D13	Variation_0308,Variation_1244,Variation_2167,Variation_2926,Variation_3852,Variation_4743,Variation_8690,Variation_9187,Variation_9188,Variation_10360,Variation_29911,Variation_38236,Variation_48056,Variation_48840,Variation_48841,Variation_48842,Variation_48843,Variation_53429,Variation_65956,Variation_85784
275	2	136900726	137032080	ENSSSCG00000014458	137020465	137021406	LOC100517642	protein_coding	ENSG00000186119	OR5D18	Variation_0308,Variation_2167,Variation_2926,Variation_3852,Variation_8690,Variation_9187,Variation_9188,Variation_10360,Variation_29911,Variation_48840,Variation_48841,Variation_48842,Variation_48843,Variation_53429,Variation_65956,Variation_85785
275	2	136900726	137032080	ENSSSCG00000014459	137027653	137028591	LOC100519947	protein_coding	ENSG00000205030	OR5L2	Variation_0308,Variation_2167,Variation_2926,Variation_3852,Variation_5629,Variation_8690,Variation_9187,Variation_9188,Variation_10360,Variation_29911,Variation_48840,Variation_48841,Variation_48843,Variation_53429,Variation_65956,Variation_85785
276	2	137644872	137915976	ENSSSCG00000014504	137644737	137645663		protein_coding	ENSG00000176555	OR4S1	Variation_3848,Variation_30549,Variation_85759
276	2	137644872	137915976	ENSSSCG00000014505	137656856	137657773	LOC100518477	protein_coding	ENSG00000176567	OR4X1
276	2	137644872	137915976	ENSSSCG00000014506	137671248	137672180	LOC100522784	protein_coding	ENSG00000172208	OR4X2
276	2	137644872	137915976	ENSSSCG00000014507	137677180	137678109	LOC100515256	protein_coding
276	2	137644872	137915976	ENSSSCG00000014508	137696911	137697825	LOC100515430	protein_coding	ENSG00000175619	OR4B1
276	2	137644872	137915976	ENSSSCG00000014509	137715403	137716335	LOC100518653	protein_coding
276	2	137644872	137915976	ENSSSCG00000014510	137754044	137754979	LOC100521658	protein_coding
276	2	137644872	137915976	ENSSSCG00000014511	137767925	137768824	LOC100521489	protein_coding
276	2	137644872	137915976	ENSSSCG00000014512	137784556	137785488	LOC100516131	protein_coding	ENSG00000181935	OR4C16	Variation_0308,Variation_2926,Variation_3852,Variation_8690,Variation_9185,Variation_9186,Variation_48051,Variation_53140
276	2	137644872	137915976	ENSSSCG00000014513	137814889	137815818	LOC100519707	protein_coding
276	2	137644872	137915976	ENSSSCG00000014514	137836434	137837363	LOC100520069	protein_coding
276	2	137644872	137915976	ENSSSCG00000014515	137848966	137849995	LOC100515773	protein_coding
276	2	137644872	137915976	ENSSSCG00000014516	137862327	137863265	LOC100520237	protein_coding
276	2	137644872	137915976	ENSSSCG00000014517	137869838	137870848	LOC100520607	protein_coding
276	2	137644872	137915976	ENSSSCG00000014518	137896503	137897432	LOC100520951	protein_coding
277	2	139874222	139944231	ENSSSCG00000014560	139873305	139874838	COX8H	protein_coding
277	2	139874222	139944231	ENSSSCG00000014561	139895169	139900818	NLRP6	protein_coding	ENSG00000174885	NLRP6	Variation_6912,Variation_37118
277	2	139874222	139944231	ENSSSCG00000014562	139903415	139909011	ATHL1	protein_coding	ENSG00000142102	ATHL1	Variation_37118,Variation_48783,Variation_107550
277	2	139874222	139944231	ENSSSCG00000014563	139911251	139912497	LOC100518184	protein_coding	ENSG00000206013	IFITM5	Variation_37118
277	2	139874222	139944231	ENSSSCG00000014564	139928219	139929626	IFITM1	protein_coding	ENSG00000185885	IFITM1	Variation_29435,Variation_29438,Variation_37118,Variation_37119,Variation_103322
277	2	139874222	139944231	ENSSSCG00000014565	139931274	139933457	LOC100519082	protein_coding	ENSG00000185885	IFITM1	Variation_29435,Variation_29438,Variation_37118,Variation_37119,Variation_103322
278	3	6707802	6835487	ENSSSCG00000007661	6723320	6726612	LOC100514219	protein_coding	ENSG00000185955	C7orf61	Variation_4549
278	3	6707802	6835487	ENSSSCG00000007662	6727628	6737206	LOC100514038	protein_coding	ENSG00000166925	TSC22D4	Variation_4549
278	3	6707802	6835487	ENSSSCG00000007663	6743494	6748572	LOC100514396	protein_coding
278	3	6707802	6835487	ENSSSCG00000007664	6800956	6822787	LOC100514569	protein_coding	ENSG00000106351	AGFG2	Variation_4550
278	3	6707802	6835487	ENSSSCG00000007665	6827408	6829081	LOC100515824	protein_coding
278	3	6707802	6835487	ENSSSCG00000007666	6830219	6830806	LOC100514758	protein_coding	ENSG00000205307	SAP25	Variation_4550
278	3	6707802	6835487	ENSSSCG00000007667	6832679	6836677	LOC100516002	protein_coding	ENSG00000077454	LRCH4	Variation_4550
279	3	36042732	36150493	ENSSSCG00000007990	35550596	36971009		protein_coding	ENSG00000133619	KRBA1
279	3	36042732	36150493	ENSSSCG00000008019	35975998	36184226	HN1L	protein_coding	ENSG00000206053	HN1L	Variation_5329
279	3	36042732	36150493	ENSSSCG00000008020	36002113	36060373	IFT140	protein_coding	ENSG00000187535	IFT140	Variation_4779,Variation_5329,Variation_114067
279	3	36042732	36150493	ENSSSCG00000008021	36031752	36043933	LOC100514571	protein_coding	ENSG00000131634	TMEM204	Variation_4779,Variation_5329
279	3	36042732	36150493	ENSSSCG00000008022	36061090	36069921	LOC100523175	protein_coding	ENSG00000100726	TELO2	Variation_4779,Variation_5329,Variation_59562
279	3	36042732	36150493	ENSSSCG00000008023	36075703	36079205		protein_coding	ENSG00000251692	PTX4	Variation_4779,Variation_5329,Variation_59562
279	3	36042732	36150493	ENSSSCG00000008024	36088238	36109007	LOC100513919	protein_coding	ENSG00000103249	CLCN7	Variation_4779,Variation_5329,Variation_10494,Variation_29991,Variation_29996,Variation_29997,Variation_29998,Variation_59561,Variation_59562,Variation_72419,Variation_114066
279	3	36042732	36150493	ENSSSCG00000008025	36129715	36299032		protein_coding
279	3	36042732	36150493	ENSSSCG00000008026	36137562	36164366		protein_coding	ENSG00000007545	CRAMP1L	Variation_5329,Variation_114067,Variation_114068
280	3	42064712	42097392	ENSSSCG00000008128	42031534	42232981		protein_coding	ENSG00000158050	DUSP2
280	3	42064712	42097392	ENSSSCG00000008130	42064960	42068616	LOC100522605	protein_coding	ENSG00000144021	CIAO1	Variation_4300
280	3	42064712	42097392	ENSSSCG00000008131	42068849	42080017	LOC100522794	protein_coding	ENSG00000135956	TMEM127	Variation_4300
280	3	42064712	42097392	ENSSSCG00000008132	42095144	42118620	LOC100525865	protein_coding	ENSG00000084090	STARD7	Variation_4300
281	3	47856920	47966063	ENSSSCG00000008162	47896450	47909993		protein_coding	ENSG00000115594	IL1R1
282	3	61313917	61431159	ENSSSCG00000020331	61327404	61327497		snRNA
284	3	86860450	87013130	ENSSSCG00000008434	86841621	86978335		protein_coding	ENSG00000068724	TTC7A	Variation_50509,Variation_110365
284	3	86860450	87013130	ENSSSCG00000008435	87007827	87018545	LOC100523118	protein_coding	ENSG00000180398	MCFD2
286	3	90653118	91097215	ENSSSCG00000008461	90710274	90712592	LOC100514099	protein_coding	ENSG00000152518	ZFP36L2	Variation_73419,Variation_115019
288	4	482	482777	ENSSSCG00000005877	87050	89547	LOC100523733	protein_coding	ENSG00000161016	RPL8
288	4	482	482777	ENSSSCG00000005878	88043	89507		protein_coding
288	4	482	482777	ENSSSCG00000005879	122315	122989	LOC100523549	protein_coding	ENSG00000170619	COMMD5
288	4	482	482777	ENSSSCG00000005880	131960	132889		protein_coding	ENSG00000182307	C8orf33	Variation_2779,Variation_95774,Variation_112306,Variation_112307
288	4	482	482777	ENSSSCG00000005881	143767	145062		protein_coding	ENSG00000196150	ZNF250
288	4	482	482777	ENSSSCG00000005882	194905	196176		retrotransposed
288	4	482	482777	ENSSSCG00000005883	231580	234100		protein_coding	ENSG00000167700	MFSD3	Variation_4613,Variation_23292,Variation_30306,Variation_53129,Variation_112304
288	4	482	482777	ENSSSCG00000005884	234181	240548		protein_coding
288	4	482	482777	ENSSSCG00000005885	242366	244272	LOC100522991	protein_coding	ENSG00000160959	LRRC14	Variation_4613,Variation_23292,Variation_30306,Variation_53129,Variation_112304
288	4	482	482777	ENSSSCG00000005886	245328	248110		protein_coding	ENSG00000254402	LRRC24	Variation_4613,Variation_23292,Variation_53129,Variation_112304
288	4	482	482777	ENSSSCG00000005887	250672	252199		protein_coding	ENSG00000213563	C8orf82	Variation_4613,Variation_112304
288	4	482	482777	ENSSSCG00000005888	254488	256602		protein_coding	ENSG00000147799	ARHGAP39	Variation_4613,Variation_4614,Variation_70493,Variation_70494,Variation_70495,Variation_70496,Variation_112304
288	4	482	482777	ENSSSCG00000005889	294642	295316	LOC100523549	protein_coding	ENSG00000170619	COMMD5
288	4	482	482777	ENSSSCG00000005890	304528	306090	ZNF7	protein_coding	ENSG00000147789	ZNF7	Variation_100545
288	4	482	482777	ENSSSCG00000005891	334401	336898	LOC100523733	protein_coding
288	4	482	482777	ENSSSCG00000005892	335394	336858		protein_coding
288	4	482	482777	ENSSSCG00000005893	338129	350394	LOC100512531	protein_coding	ENSG00000196378	ZNF34
288	4	482	482777	ENSSSCG00000005894	362496	390660	LOC100513276	protein_coding	ENSG00000147799	ARHGAP39	Variation_4613,Variation_4614,Variation_70493,Variation_70494,Variation_70495,Variation_70496,Variation_112304
288	4	482	482777	ENSSSCG00000005895	392949	394476	LOC100157299	protein_coding	ENSG00000213563	C8orf82	Variation_4613,Variation_112304
288	4	482	482777	ENSSSCG00000005896	394774	399499	LOC100524082	protein_coding	ENSG00000254402	LRRC24	Variation_4613,Variation_23292,Variation_53129,Variation_112304
288	4	482	482777	ENSSSCG00000005897	400555	402462	LOC100524251	protein_coding	ENSG00000160959	LRRC14	Variation_4613,Variation_23292,Variation_30306,Variation_53129,Variation_112304
288	4	482	482777	ENSSSCG00000005898	404279	410646		protein_coding
288	4	482	482777	ENSSSCG00000005899	410728	412555	LOC100513654	protein_coding	ENSG00000167700	MFSD3	Variation_4613,Variation_23292,Variation_30306,Variation_53129,Variation_112304
288	4	482	482777	ENSSSCG00000005900	414762	417742	LOC100524618	protein_coding	ENSG00000167701	GPT	Variation_4613,Variation_23292,Variation_30306,Variation_53129,Variation_112304
288	4	482	482777	ENSSSCG00000005901	419804	423949	LOC100524800	protein_coding	ENSG00000160972	PPP1R16A	Variation_4613,Variation_23292,Variation_30306,Variation_53129,Variation_112304
288	4	482	482777	ENSSSCG00000005902	440052	441495	LOC100154027	protein_coding	ENSG00000160973	FOXH1	Variation_4613,Variation_23292,Variation_30306,Variation_53129
288	4	482	482777	ENSSSCG00000005903	449645	462836	CYHR1	protein_coding	ENSG00000187954	CYHR1	Variation_3752,Variation_4613,Variation_23292,Variation_30306,Variation_30309,Variation_53129,Variation_70492,Variation_105781
288	4	482	482777	ENSSSCG00000005904	479519	484656	VPS28	protein_coding	ENSG00000160948	VPS28	Variation_3752,Variation_4613,Variation_30306,Variation_30308,Variation_30309,Variation_53129
290	4	82894935	83088761	ENSSSCG00000006277	82895864	83188958	LOC100153944	protein_coding	ENSG00000164808	KIAA0146	Variation_3729,Variation_7689,Variation_29451,Variation_29452,Variation_37299,Variation_37300,Variation_110166
290	4	82894935	83088761	ENSSSCG00000019060	82992072	82992162		miRNA
291	4	97035274	97316220	ENSSSCG00000006468	97034245	97043525	LOC100153512	protein_coding	ENSG00000143321	HDGF
291	4	97035274	97316220	ENSSSCG00000006469	97045748	97050862	MRPL24	protein_coding	ENSG00000143314	MRPL24
291	4	97035274	97316220	ENSSSCG00000006470	97050852	97058759	LOC100152334	protein_coding	ENSG00000143303	RRNAD1
291	4	97035274	97316220	ENSSSCG00000006471	97059936	97064585	LOC100157573	protein_coding	ENSG00000143319	ISG20L2
291	4	97035274	97316220	ENSSSCG00000006472	97081032	97087113	CRABP2	protein_coding	ENSG00000143320	CRABP2
291	4	97035274	97316220	ENSSSCG00000006473	97085407	97085589		protein_coding
291	4	97035274	97316220	ENSSSCG00000006474	97112697	97114340	NES	protein_coding
291	4	97035274	97316220	ENSSSCG00000006475	97180424	97288306	LOC100515079	protein_coding	ENSG00000183856	IQGAP3	Variation_22504,Variation_23341,Variation_39016,Variation_43436,Variation_43742,Variation_60891,Variation_97517,Variation_105906,Variation_107423
291	4	97035274	97316220	ENSSSCG00000006476	97229068	97230247		protein_coding
291	4	97035274	97316220	ENSSSCG00000006477	97238167	97252128	LOC100514710	protein_coding	ENSG00000132692	BCAN
291	4	97035274	97316220	ENSSSCG00000006478	97273615	97275865		protein_coding	ENSG00000132702	HAPLN2
292	4	97675204	98049166	ENSSSCG00000006490	97674150	97704637	SMG5	protein_coding	ENSG00000198952	SMG5
292	4	97675204	98049166	ENSSSCG00000006491	97707015	97710720	LOC100157531	protein_coding	ENSG00000160781	PAQR6
292	4	97675204	98049166	ENSSSCG00000006492	97711489	97711806	BGLAP	protein_coding	ENSG00000242252	BGLAP
292	4	97675204	98049166	ENSSSCG00000006493	97756474	97782681	PMF1	protein_coding	ENSG00000160783	PMF1
292	4	97675204	98049166	ENSSSCG00000006494	97785378	97803020	LOC100155112	protein_coding	ENSG00000160785	SLC25A44
292	4	97675204	98049166	ENSSSCG00000006495	97811658	97832266	LOC100157147	protein_coding	ENSG00000196189	SEMA4A
292	4	97675204	98049166	ENSSSCG00000006496	97845353	97865336	LMNA	protein_coding	ENSG00000160789	LMNA
292	4	97675204	98049166	ENSSSCG00000006497	97896984	97901761		protein_coding	ENSG00000254726	MEX3A	Variation_112154,Variation_112165
292	4	97675204	98049166	ENSSSCG00000006498	97907394	97916970	LOC100152692	protein_coding	ENSG00000132698	RAB25
292	4	97675204	98049166	ENSSSCG00000006499	97918370	97922052	LOC100156749	protein_coding	ENSG00000116586	LAMTOR2
292	4	97675204	98049166	ENSSSCG00000006500	97922738	97939650	LOC100519020	protein_coding	ENSG00000160803	UBQLN4
292	4	97675204	98049166	ENSSSCG00000006501	97957239	97968450	LOC100154318	protein_coding	ENSG00000163479	SSR2
292	4	97675204	98049166	ENSSSCG00000006502	97995684	98026848	ARHGEF2	protein_coding	ENSG00000116584	ARHGEF2	Variation_6789
292	4	97675204	98049166	ENSSSCG00000006503	98030467	98031588	RXFP4	protein_coding	ENSG00000173080	RXFP4	Variation_6789
292	4	97675204	98049166	ENSSSCG00000006504	98044798	98062415	LOC100157149	protein_coding	ENSG00000132680	KIAA0907	Variation_6789
292	4	97675204	98049166	ENSSSCG00000018787	97900884	97900965		miRNA
292	4	97675204	98049166	ENSSSCG00000019875	97746791	97746879		miRNA	ENSG00000207933	MIR9-1
293	4	98745592	98986121	ENSSSCG00000006530	98745541	98751423	EFNA1	protein_coding	ENSG00000169242	EFNA1	Variation_3315,Variation_4257
293	4	98745592	98986121	ENSSSCG00000006531	98789455	98797084		protein_coding	ENSG00000143590	EFNA3
293	4	98745592	98986121	ENSSSCG00000006532	98808724	98813394	EFNA4	protein_coding	ENSG00000243364	EFNA4
293	4	98745592	98986121	ENSSSCG00000006533	98814493	98825886	ADAM15	protein_coding	ENSG00000143537	ADAM15
293	4	98745592	98986121	ENSSSCG00000006534	98826333	98832103		protein_coding	ENSG00000163357	DCST1
293	4	98745592	98986121	ENSSSCG00000006535	98857618	98869439	PMVK	protein_coding	ENSG00000163344	PMVK
293	4	98745592	98986121	ENSSSCG00000006536	98883525	98886001	LOC100151902	protein_coding	ENSG00000163346	PBXIP1
293	4	98745592	98986121	ENSSSCG00000006537	98912243	98912428	LOC100513469	protein_coding	ENSG00000163352	LENEP
293	4	98745592	98986121	ENSSSCG00000006538	98912935	98919026	FLAD1	protein_coding	ENSG00000160688	FLAD1
293	4	98745592	98986121	ENSSSCG00000006539	98928835	98935863	SHC1	protein_coding	ENSG00000160691	SHC1
293	4	98745592	98986121	ENSSSCG00000006540	98937927	98940465	PYGO2	protein_coding	ENSG00000163348	PYGO2
293	4	98745592	98986121	ENSSSCG00000006541	98945008	98957691	DCST2	protein_coding	ENSG00000163354	DCST2	Variation_74729,Variation_84591,Variation_84592
294	4	101843117	102058058	ENSSSCG00000006624	101839726	101848590	LOC100517584	protein_coding	ENSG00000143416	SELENBP1	Variation_1556,Variation_2327,Variation_8332,Variation_9373,Variation_29580,Variation_30436,Variation_37641,Variation_53870,Variation_112043
294	4	101843117	102058058	ENSSSCG00000006625	101856732	101861445	RFX5	protein_coding	ENSG00000143390	RFX5	Variation_1556,Variation_8332
294	4	101843117	102058058	ENSSSCG00000006626	101884622	101903917	LOC100514047	protein_coding	ENSG00000143393	PI4KB	Variation_8332,Variation_64926,Variation_74705
294	4	101843117	102058058	ENSSSCG00000006627	101905043	101910023	ZNF687	protein_coding	ENSG00000143373	ZNF687	Variation_8332
294	4	101843117	102058058	ENSSSCG00000006628	101948354	101986654	PSMD4	protein_coding	ENSG00000143398	PIP5K1A
294	4	101843117	102058058	ENSSSCG00000006629	101948454	101950265		protein_coding
294	4	101843117	102058058	ENSSSCG00000006630	102016606	102028357	VPS72	protein_coding	ENSG00000163159	VPS72
294	4	101843117	102058058	ENSSSCG00000006631	102028672	102033642	LOC100151861	protein_coding	ENSG00000163157	TMOD4
294	4	101843117	102058058	ENSSSCG00000006632	102034145	102036663	LOC100157107	protein_coding	ENSG00000163156	SCNM1
294	4	101843117	102058058	ENSSSCG00000006633	102037176	102047720	LOC100154705	protein_coding	ENSG00000163155	LYSMD1
294	4	101843117	102058058	ENSSSCG00000006634	102048251	102048805	TNFAIP8L2	protein_coding	ENSG00000163154	TNFAIP8L2
295	4	103066295	103227492	ENSSSCG00000006663	103065448	103119195	OTUD7B	protein_coding	ENSG00000163113	OTUD7B	Variation_2326,Variation_3313
295	4	103066295	103227492	ENSSSCG00000006664	103126034	103133640	LOC100153767	protein_coding	ENSG00000014914	MTMR11	Variation_2326,Variation_3313
295	4	103066295	103227492	ENSSSCG00000006665	103134532	103140148	SF3B4	protein_coding	ENSG00000143368	SF3B4	Variation_2326,Variation_3313
295	4	103066295	103227492	ENSSSCG00000006666	103153961	103162503	SV2A	protein_coding	ENSG00000159164	SV2A	Variation_2326,Variation_3313,Variation_8329
295	4	103066295	103227492	ENSSSCG00000006667	103167467	103167880	LOC100152975	protein_coding	ENSG00000178096	BOLA1	Variation_2326,Variation_3313,Variation_8329
295	4	103066295	103227492	ENSSSCG00000006668	103179354	103179746	LOC100522201	protein_coding	ENSG00000184270	HIST2H2AB	Variation_2326,Variation_3313,Variation_8329,Variation_37081
295	4	103066295	103227492	ENSSSCG00000006669	103180061	103180450	LOC100523785	protein_coding	ENSG00000184260	HIST2H2AC	Variation_2326,Variation_3313,Variation_8329,Variation_37081
295	4	103066295	103227492	ENSSSCG00000006670	103180776	103181156	LOC100524620	protein_coding	ENSG00000124635	HIST1H2BJ
295	4	103066295	103227492	ENSSSCG00000006671	103198512	103198919	RPTN	protein_coding
295	4	103066295	103227492	ENSSSCG00000006672	103200109	103200501		protein_coding
295	4	103066295	103227492	ENSSSCG00000006673	103200855	103201235	LOC100524620	protein_coding
295	4	103066295	103227492	ENSSSCG00000006674	103208181	103208561	LOC100524620	protein_coding	ENSG00000184678	HIST2H2BE	Variation_2326,Variation_3313,Variation_8329,Variation_37081
295	4	103066295	103227492	ENSSSCG00000006675	103217879	103218187	LOC100158117	protein_coding
295	4	103066295	103227492	ENSSSCG00000006676	103225707	103226114	RPTN	protein_coding
295	4	103066295	103227492	ENSSSCG00000006677	103227145	103227525		protein_coding	ENSG00000203814	HIST2H2BF	Variation_2052,Variation_2326,Variation_3313,Variation_4255,Variation_6785,Variation_8329,Variation_8331,Variation_8924,Variation_22942,Variation_30433,Variation_37080,Variation_48120,Variation_48127,Variation_48128,Variation_48129,Variation_48130,Variation_64896,Variation_64903,Variation_64904,Variation_103642,Variation_110065,Variation_112031
296	4	103390695	103567817	ENSSSCG00000006680	103414550	103416959	LOC100155778	protein_coding	ENSG00000168509	HFE2	Variation_2324,Variation_3310,Variation_4252,Variation_5199,Variation_53561
296	4	103390695	103567817	ENSSSCG00000006681	103433742	103437296	TXNIP	protein_coding	ENSG00000117289	TXNIP	Variation_2324,Variation_3310,Variation_4252,Variation_5199,Variation_53561
296	4	103390695	103567817	ENSSSCG00000006682	103449825	103462674	POLR3GL	protein_coding	ENSG00000121851	POLR3GL	Variation_2324,Variation_3310,Variation_5199,Variation_53561
296	4	103390695	103567817	ENSSSCG00000006683	103474886	103486763	LOC100157381	protein_coding	ENSG00000152022	LIX1L	Variation_2324,Variation_3310,Variation_5199,Variation_53561
296	4	103390695	103567817	ENSSSCG00000006684	103493559	103495027	RBM8A	protein_coding	ENSG00000131795	RBM8A	Variation_2324,Variation_5199,Variation_53561
296	4	103390695	103567817	ENSSSCG00000006685	103495413	103499753	LOC414423	protein_coding	ENSG00000211451	GNRHR2	Variation_2324,Variation_5199,Variation_53561
296	4	103390695	103567817	ENSSSCG00000006686	103500316	103506534	LOC100153742	protein_coding	ENSG00000131779	PEX11B	Variation_2324,Variation_5199,Variation_53561
296	4	103390695	103567817	ENSSSCG00000006687	103508072	103523538	LOC100511507	protein_coding	ENSG00000143127	ITGA10	Variation_2324,Variation_5199,Variation_48114,Variation_53561
296	4	103390695	103567817	ENSSSCG00000006688	103527802	103545509	ANKRD35	protein_coding	ENSG00000198483	ANKRD35	Variation_5199,Variation_6782,Variation_48114,Variation_53561
296	4	103390695	103567817	ENSSSCG00000006689	103550263	103559169	PIAS3	protein_coding	ENSG00000131788	PIAS3	Variation_5199,Variation_48114,Variation_53561
296	4	103390695	103567817	ENSSSCG00000006690	103557029	103562426	LOC100516191	protein_coding	ENSG00000186364	NUDT17	Variation_5199,Variation_48114,Variation_53561
296	4	103390695	103567817	ENSSSCG00000006691	103565894	103577132	LOC100516367	protein_coding	ENSG00000186141	POLR3C	Variation_2325,Variation_5199,Variation_8923,Variation_48114,Variation_53388,Variation_53561
297	4	121648379	121682739	ENSSSCG00000006858	121670038	121710273	OLFM3	protein_coding	ENSG00000118733	OLFM3	Variation_2315,Variation_5363,Variation_38139,Variation_48062,Variation_48063,Variation_84389,Variation_84390
298	4	126926237	127035024	ENSSSCG00000006885	126917074	127023023	LOC100157203	protein_coding	ENSG00000172339	ALG14	Variation_4235,Variation_60859,Variation_111454
299	4	134367793	134519459	ENSSSCG00000006931	134462660	134466154		protein_coding	ENSG00000016602	CLCA4	Variation_111388
299	4	134367793	134519459	ENSSSCG00000006932	134519113	134545214	LOC100511562	protein_coding	ENSG00000016602	CLCA4	Variation_111388
300	4	135869696	135988898	ENSSSCG00000006948	135754052	135912660	LOC100516973	protein_coding	ENSG00000204839	C8orf73	Variation_4612,Variation_30297,Variation_30298,Variation_30301,Variation_52421,Variation_52422,Variation_52423,Variation_112279
300	4	135869696	135988898	ENSSSCG00000006952	135892287	135892760	LOC100516800	protein_coding	ENSG00000104524	PYCRL	Variation_4612,Variation_30297,Variation_52421,Variation_52422
300	4	135869696	135988898	ENSSSCG00000006953	135896664	135998159		protein_coding
300	4	135869696	135988898	ENSSSCG00000006954	135903789	135908620	LOC100515435	protein_coding	ENSG00000104529	EEF1D	Variation_4612,Variation_30297,Variation_30302,Variation_52421,Variation_52422,Variation_52423,Variation_65293,Variation_112280
300	4	135869696	135988898	ENSSSCG00000006955	135915529	135918990	LOC100515607	protein_coding	ENSG00000104518	GSDMD	Variation_23289,Variation_30297,Variation_30298,Variation_30301,Variation_43457,Variation_52421,Variation_52422,Variation_52423,Variation_52424,Variation_62870,Variation_70481,Variation_112278,Variation_112279
300	4	135869696	135988898	ENSSSCG00000006956	135943369	135946038		protein_coding	ENSG00000014164	ZC3H3	Variation_23289,Variation_30298,Variation_30299,Variation_30300,Variation_30301,Variation_52421,Variation_52422,Variation_52423,Variation_53408,Variation_100540,Variation_105779,Variation_112277
301	5	3028961	3060030	ENSSSCG00000000046	3025486	3030169	CYP2D25	protein_coding	ENSG00000100197	CYP2D6	Variation_7350,Variation_22824,Variation_36034,Variation_44072,Variation_62008,Variation_73826,Variation_73827,Variation_73828,Variation_115228
302	5	6153654	6373111	ENSSSCG00000000110	6230165	6283395	PLA2G6	protein_coding	ENSG00000184381	PLA2G6	Variation_5185,Variation_5186,Variation_36026,Variation_107169
302	5	6153654	6373111	ENSSSCG00000000111	6283965	6303901	LOC100515261	protein_coding	ENSG00000128298	BAIAP2L2	Variation_5185,Variation_5186,Variation_23652,Variation_36026,Variation_107169,Variation_115204,Variation_115205
302	5	6153654	6373111	ENSSSCG00000000112	6343280	6352164		protein_coding
302	5	6153654	6373111	ENSSSCG00000000113	6357460	6359833	LOC100524435	protein_coding	ENSG00000100156	SLC16A8	Variation_5185,Variation_5186
302	5	6153654	6373111	ENSSSCG00000000114	6364735	6381115	LOC100524141	protein_coding	ENSG00000100151	PICK1	Variation_5185,Variation_5186
303	5	7694480	7824721	ENSSSCG00000000144	7704458	7717661	LOC100158080	protein_coding	ENSG00000100348	TXN2	Variation_5183
304	5	16831059	16897696	ENSSSCG00000000254	16840647	16849864	LOC100513793	protein_coding	ENSG00000111077	TENC1	Variation_49089,Variation_49090,Variation_49091,Variation_49092,Variation_49093,Variation_49094
304	5	16831059	16897696	ENSSSCG00000000255	16854964	16855290	IGFBP6	protein_coding	ENSG00000167779	IGFBP6	Variation_49089,Variation_49090,Variation_49091,Variation_49092,Variation_49093,Variation_49094,Variation_49095,Variation_49096
304	5	16831059	16897696	ENSSSCG00000000256	16871347	16873949	LOC100154762	protein_coding	ENSG00000139651	ZNF740	Variation_49089,Variation_49090,Variation_49091,Variation_49092,Variation_49093,Variation_49094,Variation_49095,Variation_49096
304	5	16831059	16897696	ENSSSCG00000000257	16877596	16884453		protein_coding	ENSG00000139626	ITGB7	Variation_49089,Variation_49090,Variation_49091,Variation_49092,Variation_49093,Variation_49094,Variation_49095,Variation_49096
304	5	16831059	16897696	ENSSSCG00000000258	16894183	16899254		protein_coding	ENSG00000172819	RARG	Variation_49089,Variation_49090,Variation_49091,Variation_49092,Variation_49093,Variation_49094,Variation_49095,Variation_49096
305	5	18870824	19525025	ENSSSCG00000000314	18880315	18881450	LOC100157506	protein_coding
305	5	18870824	19525025	ENSSSCG00000000315	18889240	18890175	LOC100156296	protein_coding	ENSG00000188324	OR6C6	Variation_113350
305	5	18870824	19525025	ENSSSCG00000000316	18912484	18913422	LOC100153881	protein_coding
305	5	18870824	19525025	ENSSSCG00000000317	18929240	18930178	LOC100157944	protein_coding
305	5	18870824	19525025	ENSSSCG00000000318	18957011	18957940	LOC100156762	protein_coding	ENSG00000179626	OR6C4	Variation_4780
305	5	18870824	19525025	ENSSSCG00000000319	18970315	18971238	LOC100155553	protein_coding
305	5	18870824	19525025	ENSSSCG00000000320	18995231	18996160	LOC100153115	protein_coding
305	5	18870824	19525025	ENSSSCG00000000321	19006429	19008024	LOC100157159	protein_coding
305	5	18870824	19525025	ENSSSCG00000000322	19143080	19144015	LOC100154719	protein_coding	ENSG00000179695	OR6C2	Variation_4780
305	5	18870824	19525025	ENSSSCG00000000323	19157609	19158547	LOC100153491	protein_coding	ENSG00000185821	OR6C76
305	5	18870824	19525025	ENSSSCG00000000324	19163973	19164911	LOC100157163	protein_coding	ENSG00000205328	OR6C65
305	5	18870824	19525025	ENSSSCG00000000325	19172102	19174796	LOC100157543	protein_coding
305	5	18870824	19525025	ENSSSCG00000000326	19185624	19186574	LOC100518124	protein_coding	ENSG00000187857	OR6C75
305	5	18870824	19525025	ENSSSCG00000000327	19201157	19202092	LOC100155121	protein_coding
305	5	18870824	19525025	ENSSSCG00000000328	19208316	19209245	LOC100154757	protein_coding
305	5	18870824	19525025	ENSSSCG00000000329	19212484	19213714	LOC100153526	protein_coding
305	5	18870824	19525025	ENSSSCG00000000330	19232393	19234542	LOC100156758	protein_coding	ENSG00000205327	OR6C68	Variation_4780
305	5	18870824	19525025	ENSSSCG00000000331	19259480	19260412	LOC100151917	protein_coding	ENSG00000205327	OR6C68	Variation_4780
305	5	18870824	19525025	ENSSSCG00000000332	19267269	19268207	LOC100517941	protein_coding
305	5	18870824	19525025	ENSSSCG00000000333	19285850	19286791	LOC100518124	protein_coding	ENSG00000187857	OR6C75
305	5	18870824	19525025	ENSSSCG00000000334	19332966	19333901	LOC100157938	protein_coding	ENSG00000205327	OR6C68	Variation_4780
305	5	18870824	19525025	ENSSSCG00000000335	19473870	19474805	LOC100524678	protein_coding
305	5	18870824	19525025	ENSSSCG00000000336	19488815	19490169		protein_coding
305	5	18870824	19525025	ENSSSCG00000000337	19522579	19523517	LOC100519484	protein_coding
306	5	19848202	19914190	ENSSSCG00000000348	19888330	19888857		protein_coding
306	5	19848202	19914190	ENSSSCG00000000349	19899902	19900834	LOC100151915	protein_coding
306	5	19848202	19914190	ENSSSCG00000000350	19908349	19909287	LOC100153110	protein_coding
307	5	20015470	20734394	ENSSSCG00000000357	20030940	20033314	LOC100516369	protein_coding	ENSG00000170439	METTL7B
307	5	20015470	20734394	ENSSSCG00000000358	20034034	20055068		protein_coding	ENSG00000135424	ITGA7
307	5	20015470	20734394	ENSSSCG00000000359	20064023	20067901	LOC100517399	protein_coding	ENSG00000135441	BLOC1S1
307	5	20015470	20734394	ENSSSCG00000000360	20075019	20078067		protein_coding	ENSG00000135437	RDH5
307	5	20015470	20734394	ENSSSCG00000000361	20079426	20127422	LOC100517761	protein_coding	ENSG00000135404	CD63
307	5	20015470	20734394	ENSSSCG00000000362	20118092	20122094	LOC100517586	protein_coding	ENSG00000135437	RDH5
307	5	20015470	20734394	ENSSSCG00000000363	20142581	20150022	GDF11	protein_coding	ENSG00000135414	GDF11
307	5	20015470	20734394	ENSSSCG00000000364	20157789	20203838	LOC100517942	protein_coding	ENSG00000205323	SARNP
307	5	20015470	20734394	ENSSSCG00000000365	20213711	20216204	LOC100157122	protein_coding	ENSG00000123353	ORMDL2
307	5	20015470	20734394	ENSSSCG00000000366	20216974	20224159	DNAJC14	protein_coding	ENSG00000135392	DNAJC14
307	5	20015470	20734394	ENSSSCG00000000367	20226035	20229728	LOC100523964	protein_coding	ENSG00000188760	TMEM198	Variation_115600
307	5	20015470	20734394	ENSSSCG00000000368	20231383	20237342	MMP19	protein_coding	ENSG00000123342	MMP19
307	5	20015470	20734394	ENSSSCG00000000369	20261783	20262750	LOC100151875	protein_coding	ENSG00000170473	WIBG
307	5	20015470	20734394	ENSSSCG00000000370	20284080	20308013	DGKA	protein_coding	ENSG00000065357	DGKA
307	5	20015470	20734394	ENSSSCG00000000371	20308141	20314195	PMEL	protein_coding	ENSG00000185664	PMEL
307	5	20015470	20734394	ENSSSCG00000000372	20325539	20460307	LOC100525045	protein_coding	ENSG00000065361	ERBB3
307	5	20015470	20734394	ENSSSCG00000000373	20332627	20338207	LOC100154715	protein_coding	ENSG00000123374	CDK2
307	5	20015470	20734394	ENSSSCG00000000374	20352716	20354573	RPS26	protein_coding
307	5	20015470	20734394	ENSSSCG00000000375	20381332	20386120		protein_coding	ENSG00000123411	IKZF4
307	5	20015470	20734394	ENSSSCG00000000376	20400613	20404498		protein_coding	ENSG00000139531	SUOX
307	5	20015470	20734394	ENSSSCG00000000377	20410544	20452691	LOC100524495	protein_coding	ENSG00000170515	PA2G4
307	5	20015470	20734394	ENSSSCG00000000378	20416470	20417777	LOC100521269	protein_coding	ENSG00000135482	ZC3H10
307	5	20015470	20734394	ENSSSCG00000000379	20423893	20440455	LOC100519485	protein_coding	ENSG00000139641	ESYT1	Variation_71517
307	5	20015470	20734394	ENSSSCG00000000380	20474254	20477144	LOC100520244	protein_coding	ENSG00000196465	MYL6B
307	5	20015470	20734394	ENSSSCG00000000381	20477435	20480574	LOC100151909	protein_coding
307	5	20015470	20734394	ENSSSCG00000000382	20482739	20502648	SMARCC2	protein_coding	ENSG00000139613	SMARCC2	Variation_0164
307	5	20015470	20734394	ENSSSCG00000000383	20521051	20546739	LOC100157936	protein_coding	ENSG00000181852	RNF41	Variation_0164
307	5	20015470	20734394	ENSSSCG00000000384	20546900	20676966	LOC100521663	protein_coding	ENSG00000139579	OBFC2B	Variation_0164
307	5	20015470	20734394	ENSSSCG00000000385	20553964	20559810	SLC39A5	protein_coding	ENSG00000139540	SLC39A5	Variation_0164
307	5	20015470	20734394	ENSSSCG00000000386	20565247	20578785		protein_coding	ENSG00000139645	ANKRD52	Variation_0164
307	5	20015470	20734394	ENSSSCG00000000387	20587725	20591158	COQ10A	protein_coding	ENSG00000135469	COQ10A	Variation_0164
307	5	20015470	20734394	ENSSSCG00000000388	20593671	20596080	CS	protein_coding	ENSG00000062485	CS	Variation_0164
307	5	20015470	20734394	ENSSSCG00000000389	20614713	20617851	LOC100151909	protein_coding
307	5	20015470	20734394	ENSSSCG00000000390	20618142	20621027	LOC100520244	protein_coding	ENSG00000196465	MYL6B
307	5	20015470	20734394	ENSSSCG00000000391	20660688	20663305		protein_coding	ENSG00000139540	SLC39A5	Variation_0164
307	5	20015470	20734394	ENSSSCG00000000392	20678878	20686613		protein_coding	ENSG00000139645	ANKRD52	Variation_0164
307	5	20015470	20734394	ENSSSCG00000000393	20698852	20712565	PAN2	protein_coding	ENSG00000135473	PAN2	Variation_0164
307	5	20015470	20734394	ENSSSCG00000000394	20713522	20716976	CNPY2	protein_coding	ENSG00000257727	CNPY2	Variation_0164
307	5	20015470	20734394	ENSSSCG00000000395	20721361	20722926	IL23A	protein_coding	ENSG00000110944	IL23A	Variation_0164
307	5	20015470	20734394	ENSSSCG00000000396	20723188	20737703	STAT2	protein_coding	ENSG00000170581	STAT2	Variation_0164
307	5	20015470	20734394	ENSSSCG00000019795	20709308	20709408		snRNA
307	5	20015470	20734394	ENSSSCG00000020361	20578456	20578531		miRNA
308	5	23899971	24070933	ENSSSCG00000000456	23885870	24040302	SLC16A7	protein_coding	ENSG00000118596	SLC16A7	Variation_66240,Variation_86416
312	5	34764749	34898982	ENSSSCG00000000510	34764420	34788383	LOC100519775	protein_coding	ENSG00000139291	TMEM19
312	5	34764749	34898982	ENSSSCG00000000511	34829275	34858125	LOC100152009	protein_coding	ENSG00000080371	RAB21	Variation_2990,Variation_3894,Variation_8736
313	5	56441926	56474225	ENSSSCG00000000617	56463580	56483812	LOC100513407	protein_coding	ENSG00000134531	EMP1
314	5	59744851	60461526	ENSSSCG00000000674	59745215	59757097	C1RL	protein_coding	ENSG00000139178	C1RL
314	5	59744851	60461526	ENSSSCG00000000675	59762099	59773034	C1R	protein_coding	ENSG00000159403	C1R
314	5	59744851	60461526	ENSSSCG00000000676	59788135	59799275	C1S	protein_coding	ENSG00000182326	C1S
314	5	59744851	60461526	ENSSSCG00000000677	59824519	59824671		protein_coding
314	5	59744851	60461526	ENSSSCG00000000678	59844511	59844648		protein_coding
314	5	59744851	60461526	ENSSSCG00000000679	59850340	59858348	LOC100155745	protein_coding	ENSG00000010626	LRRC23	Variation_58591,Variation_58592
314	5	59744851	60461526	ENSSSCG00000000680	59863307	59865793	LOC100157750	protein_coding	ENSG00000250510	GPR162
314	5	59744851	60461526	ENSSSCG00000000681	59866881	59879908	LEPREL2	protein_coding	ENSG00000110811	LEPREL2
314	5	59744851	60461526	ENSSSCG00000000682	59881227	59887326	LOC100154522	protein_coding	ENSG00000111664	GNB3
314	5	59744851	60461526	ENSSSCG00000000683	59889344	59891707	CDCA3	protein_coding	ENSG00000111665	CDCA3
314	5	59744851	60461526	ENSSSCG00000000684	59892529	59904370		protein_coding	ENSG00000111667	USP5
314	5	59744851	60461526	ENSSSCG00000000685	59905059	59906983	TPI1	protein_coding	ENSG00000111669	TPI1
314	5	59744851	60461526	ENSSSCG00000000686	59907168	59909076	LOC100152120	protein_coding	ENSG00000111671	SPSB2
314	5	59744851	60461526	ENSSSCG00000000687	59930618	59956620	CD4	protein_coding	ENSG00000010610	CD4
314	5	59744851	60461526	ENSSSCG00000000688	59967002	59972761	LAG3	protein_coding	ENSG00000089692	LAG3
314	5	59744851	60461526	ENSSSCG00000000689	59974471	59977966	LOC100152888	protein_coding	ENSG00000159335	PTMS	Variation_71451
314	5	59744851	60461526	ENSSSCG00000000690	59987904	59993368	LOC100154084	protein_coding	ENSG00000089693	MLF2
314	5	59744851	60461526	ENSSSCG00000000691	60007931	60014112	COPS7A	protein_coding	ENSG00000111652	COPS7A
314	5	59744851	60461526	ENSSSCG00000000692	60032014	60152075		protein_coding	ENSG00000139200	C12orf53
314	5	59744851	60461526	ENSSSCG00000000693	60035293	60045649	LOC100518610	protein_coding	ENSG00000010292	NCAPD2	Variation_2967,Variation_3872,Variation_8705,Variation_8706,Variation_30578,Variation_58590
314	5	59744851	60461526	ENSSSCG00000000694	60050521	60051338	GAPDH	protein_coding	ENSG00000111640	GAPDH	Variation_2967,Variation_3872,Variation_113236
314	5	59744851	60461526	ENSSSCG00000000695	60052720	60064850	LOC100515778	protein_coding	ENSG00000010295	IFFO1	Variation_2967,Variation_3872
314	5	59744851	60461526	ENSSSCG00000000696	60065438	60074909	NOP2	protein_coding	ENSG00000111641	NOP2	Variation_113237
314	5	59744851	60461526	ENSSSCG00000000697	60075744	60108307	CHD4	protein_coding	ENSG00000111642	CHD4	Variation_113237,Variation_113238
314	5	59744851	60461526	ENSSSCG00000000698	60104353	60484670		protein_coding
314	5	59744851	60461526	ENSSSCG00000000699	60120571	60123321		protein_coding	ENSG00000184574	LPAR5
314	5	59744851	60461526	ENSSSCG00000000700	60132272	60142871	ACRBP	protein_coding	ENSG00000111644	ACRBP
314	5	59744851	60461526	ENSSSCG00000000701	60144356	60148069	LOC100518970	protein_coding	ENSG00000111653	ING4
314	5	59744851	60461526	ENSSSCG00000000702	60166651	60178629	LOC100516975	protein_coding	ENSG00000126746	ZNF384
314	5	59744851	60461526	ENSSSCG00000000703	60200176	60204632	LOC100519841	protein_coding	ENSG00000139190	VAMP1	Variation_2967,Variation_3872,Variation_8705,Variation_8706,Variation_9679,Variation_30577,Variation_37679,Variation_75921,Variation_75922,Variation_86171
314	5	59744851	60461526	ENSSSCG00000000704	60207659	60215384	LOC100520908	protein_coding	ENSG00000139192	TAPBPL	Variation_2967,Variation_3872,Variation_8705,Variation_8706,Variation_9679,Variation_30577,Variation_37679
314	5	59744851	60461526	ENSSSCG00000000705	60215579	60220962	LOC100520023	protein_coding	ENSG00000139193	CD27	Variation_2967,Variation_3872,Variation_8705,Variation_8706,Variation_9679,Variation_30577,Variation_37679
314	5	59744851	60461526	ENSSSCG00000000706	60290018	60296804	LOC100520196	protein_coding	ENSG00000111321	LTBR	Variation_2967,Variation_3872,Variation_8705
314	5	59744851	60461526	ENSSSCG00000000707	60305899	60330905	LOC100520383	protein_coding	ENSG00000111319	SCNN1A	Variation_3872,Variation_8705
314	5	59744851	60461526	ENSSSCG00000000708	60337243	60349834	TNFRSF1A	protein_coding	ENSG00000067182	TNFRSF1A
314	5	59744851	60461526	ENSSSCG00000000709	60350626	60367494	PLEKHG6	protein_coding	ENSG00000008323	PLEKHG6
314	5	59744851	60461526	ENSSSCG00000000710	60379256	60418644	CD9	protein_coding	ENSG00000010278	CD9
314	5	59744851	60461526	ENSSSCG00000020372	60083851	60083990		snoRNA
314	5	59744851	60461526	ENSSSCG00000020375	59774129	59774252		snoRNA
314	5	59744851	60461526	ENSSSCG00000020504	59838929	59838989		snRNA
320	6	1865019	2156144	ENSSSCG00000002663	1817835	1879692	LOC100512784	protein_coding	ENSG00000131153	GINS2
320	6	1865019	2156144	ENSSSCG00000002664	1883755	1905215	LOC100513540	protein_coding	ENSG00000131149	KIAA0182	Variation_49794,Variation_88255
320	6	1865019	2156144	ENSSSCG00000002665	1895510	2035720		protein_coding
321	6	9791022	9872159	ENSSSCG00000002725	9757914	9818204	LOC100512659	protein_coding	ENSG00000189091	SF3B3	Variation_4965
321	6	9791022	9872159	ENSSSCG00000002726	9833484	9835275		protein_coding	ENSG00000132613	MTSS1L	Variation_49741,Variation_49742,Variation_77401
321	6	9791022	9872159	ENSSSCG00000002727	9855824	9858151		protein_coding	ENSG00000157368	IL34	Variation_49741,Variation_49742,Variation_72610
322	6	23635196	23727931	ENSSSCG00000002837	23706695	23882754		protein_coding	ENSG00000083799	CYLD
323	6	34216166	34380166	ENSSSCG00000003021	34194261	34220876		protein_coding	ENSG00000105429	MEGF8	Variation_5445
323	6	34216166	34380166	ENSSSCG00000003022	34222589	34230417	TMEM145	protein_coding	ENSG00000167619	TMEM145	Variation_5445
323	6	34216166	34380166	ENSSSCG00000003023	34223202	34615170		protein_coding
323	6	34216166	34380166	ENSSSCG00000003024	34233322	34234496	LOC100513285	protein_coding	ENSG00000188368	PRR19	Variation_5445
323	6	34216166	34380166	ENSSSCG00000003025	34238024	34240579	LOC100514845	protein_coding	ENSG00000079462	PAFAH1B3	Variation_5445
323	6	34216166	34380166	ENSSSCG00000003026	34242017	34345144	LOC100514052	protein_coding	ENSG00000079432	CIC	Variation_5445,Variation_73375
323	6	34216166	34380166	ENSSSCG00000003027	34249472	34249996		protein_coding
323	6	34216166	34380166	ENSSSCG00000003028	34281580	34285890		protein_coding
323	6	34216166	34380166	ENSSSCG00000003029	34291179	34293427	LOC100514235	protein_coding	ENSG00000105427	CNFN	Variation_5445
323	6	34216166	34380166	ENSSSCG00000003030	34307454	34318361	LOC100515732	protein_coding	ENSG00000079432	CIC	Variation_5445,Variation_73375
323	6	34216166	34380166	ENSSSCG00000003031	34319799	34322354	LOC100514845	protein_coding	ENSG00000079462	PAFAH1B3	Variation_5445
323	6	34216166	34380166	ENSSSCG00000003032	34325882	34327055		protein_coding	ENSG00000188368	PRR19	Variation_5445
323	6	34216166	34380166	ENSSSCG00000003033	34329979	34334963		protein_coding
323	6	34216166	34380166	ENSSSCG00000003034	34363446	34365614		protein_coding	ENSG00000105722	ERF	Variation_5445
323	6	34216166	34380166	ENSSSCG00000003035	34370471	34380422	GSK3A	protein_coding	ENSG00000105723	GSK3A	Variation_5445
324	6	35765301	35843980	ENSSSCG00000003080	35639300	35841251	LOC100524810	protein_coding	ENSG00000216588	IGSF23
324	6	35765301	35843980	ENSSSCG00000003082	35761685	35784688		protein_coding
324	6	35765301	35843980	ENSSSCG00000003083	35768919	35784680	CBLC	protein_coding	ENSG00000142273	CBLC
324	6	35765301	35843980	ENSSSCG00000003084	35795909	35798721	LOC100526224	protein_coding	ENSG00000069399	BCL3
324	6	35765301	35843980	ENSSSCG00000003085	35841670	35871491	LOC100511021	protein_coding	ENSG00000104853	CLPTM1
325	6	37641317	38387857	ENSSSCG00000003143	37654017	37658453	LOC100523847	protein_coding	ENSG00000176909	MAMSTR	Variation_32261
325	6	37641317	38387857	ENSSSCG00000003144	37658441	37866195	BAX	protein_coding	ENSG00000087088	BAX	Variation_5108,Variation_32261
325	6	37641317	38387857	ENSSSCG00000003145	37667354	37676694	FUT2	protein_coding	ENSG00000176920	FUT2	Variation_32261,Variation_38387,Variation_50190
325	6	37641317	38387857	ENSSSCG00000003146	37697544	37704388	NTN5	protein_coding	ENSG00000142233	NTN5	Variation_32261
325	6	37641317	38387857	ENSSSCG00000003147	37712606	37717860	CA11	protein_coding	ENSG00000063180	CA11	Variation_32261
325	6	37641317	38387857	ENSSSCG00000003148	37718364	37722216	LOC100524747	protein_coding	ENSG00000105516	DBP	Variation_32261
325	6	37641317	38387857	ENSSSCG00000003149	37727313	37734940		protein_coding	ENSG00000104804	TULP2	Variation_5107,Variation_5108,Variation_32261
325	6	37641317	38387857	ENSSSCG00000003150	37735144	37877074		protein_coding	ENSG00000104805	NUCB1	Variation_5107,Variation_5108,Variation_32261
325	6	37641317	38387857	ENSSSCG00000003151	37754230	37755346	LHB	protein_coding	ENSG00000213030	CGB1	Variation_5109,Variation_32261,Variation_67577,Variation_114822
325	6	37641317	38387857	ENSSSCG00000003152	37755343	37763412	LOC100511637	protein_coding	ENSG00000183207	RUVBL2	Variation_5109,Variation_32261,Variation_67577
325	6	37641317	38387857	ENSSSCG00000003153	37763537	37765040	FTL	protein_coding	ENSG00000087086	FTL	Variation_5108,Variation_32261
325	6	37641317	38387857	ENSSSCG00000003154	37768073	37822241	GYS1	protein_coding	ENSG00000104812	GYS1	Variation_5108,Variation_32261
325	6	37641317	38387857	ENSSSCG00000003155	37823517	37825139		protein_coding	ENSG00000087074	PPP1R15A	Variation_5107,Variation_5108,Variation_32261
325	6	37641317	38387857	ENSSSCG00000003156	37830246	37833621	LOC100525465	protein_coding	ENSG00000130528	HRC	Variation_5109,Variation_32261
325	6	37641317	38387857	ENSSSCG00000003157	37858210	37860570		protein_coding	ENSG00000104863	LIN7B	Variation_5109,Variation_32261,Variation_110250
325	6	37641317	38387857	ENSSSCG00000003158	37871266	37873006	SUS2DD	protein_coding	ENSG00000104808	DHDH	Variation_5107,Variation_5108,Variation_32261
325	6	37641317	38387857	ENSSSCG00000003159	37882951	37883319	LOC100512718	protein_coding
325	6	37641317	38387857	ENSSSCG00000003160	37888999	37889631	LOC100511085	protein_coding	ENSG00000167744	NTF4	Variation_5109,Variation_32261,Variation_50192
325	6	37641317	38387857	ENSSSCG00000003161	37899772	37907342	LOC100512904	protein_coding	ENSG00000126460	PRRG2	Variation_2246,Variation_5110,Variation_5112,Variation_5113,Variation_32261,Variation_114824
325	6	37641317	38387857	ENSSSCG00000003162	37908161	38093358	LOC100518311	protein_coding	ENSG00000142546	NOSIP	Variation_2246,Variation_5110,Variation_5111,Variation_5112,Variation_5113,Variation_32261,Variation_114824
325	6	37641317	38387857	ENSSSCG00000003163	37945517	37947154		protein_coding	ENSG00000104870	FCGRT	Variation_5110,Variation_5111,Variation_32261
325	6	37641317	38387857	ENSSSCG00000003164	37953245	37954543		protein_coding
325	6	37641317	38387857	ENSSSCG00000003165	37963997	37966466	LOC100518668	protein_coding
325	6	37641317	38387857	ENSSSCG00000003166	37975124	37979095	LOC100521559	protein_coding
325	6	37641317	38387857	ENSSSCG00000003167	37982477	37990876	FLT3LG	protein_coding	ENSG00000090554	FLT3LG	Variation_5110,Variation_5111,Variation_32261
325	6	37641317	38387857	ENSSSCG00000003168	37997472	38014266	LOC100514292	protein_coding	ENSG00000161618	ALDH16A1	Variation_5110,Variation_5111,Variation_32261,Variation_35661
325	6	37641317	38387857	ENSSSCG00000003169	38015068	38019379	LOC100514581	protein_coding	ENSG00000104872	PIH1D1	Variation_5110,Variation_5111,Variation_32261,Variation_89282
325	6	37641317	38387857	ENSSSCG00000003170	38022095	38031264	LOC100514772	protein_coding	ENSG00000104888	SLC17A7	Variation_5110,Variation_32261,Variation_89278
325	6	37641317	38387857	ENSSSCG00000003171	38037835	38038710	LOC100515141	protein_coding	ENSG00000142538	PTH2	Variation_5110,Variation_32261
325	6	37641317	38387857	ENSSSCG00000003172	38042735	38066751	CCDC155	protein_coding	ENSG00000161609	CCDC155	Variation_5110,Variation_32261
325	6	37641317	38387857	ENSSSCG00000003173	38112096	38113733		protein_coding	ENSG00000104870	FCGRT	Variation_5110,Variation_5111,Variation_32261
325	6	37641317	38387857	ENSSSCG00000003174	38127485	38137585		protein_coding	ENSG00000126464	PRR12	Variation_2246,Variation_5110,Variation_5112,Variation_5113,Variation_9803,Variation_30912,Variation_32261,Variation_73399,Variation_114824
325	6	37641317	38387857	ENSSSCG00000003175	38143879	38147957		protein_coding	ENSG00000126458	RRAS	Variation_2246,Variation_5112,Variation_5113,Variation_9803,Variation_30912,Variation_32261,Variation_114824
325	6	37641317	38387857	ENSSSCG00000003176	38152523	38157096		protein_coding	ENSG00000126461	SCAF1	Variation_2246,Variation_5112,Variation_5113,Variation_9803,Variation_30912,Variation_32261,Variation_114824
325	6	37641317	38387857	ENSSSCG00000003177	38183285	38189408	LOC100521559	protein_coding	ENSG00000126453	BCL2L12	Variation_2246,Variation_5112,Variation_5113,Variation_9803,Variation_30912,Variation_32261,Variation_114824
325	6	37641317	38387857	ENSSSCG00000003178	38190297	38260943	IRF3	protein_coding	ENSG00000126456	IRF3	Variation_2246,Variation_5112,Variation_5113,Variation_9803,Variation_30912,Variation_32261,Variation_114824
325	6	37641317	38387857	ENSSSCG00000003179	38194759	38195469		protein_coding
325	6	37641317	38387857	ENSSSCG00000003180	38212639	38213973		protein_coding
325	6	37641317	38387857	ENSSSCG00000003181	38223686	38226501		protein_coding
325	6	37641317	38387857	ENSSSCG00000003182	38262443	38273375	LOC100521729	protein_coding
325	6	37641317	38387857	ENSSSCG00000003183	38277941	38282161	LOC100517948	protein_coding	ENSG00000126458	RRAS	Variation_2246,Variation_5112,Variation_5113,Variation_9803,Variation_30912,Variation_32261,Variation_114824
325	6	37641317	38387857	ENSSSCG00000003184	38288619	38314024	LOC100521902	protein_coding	ENSG00000126464	PRR12	Variation_2246,Variation_5110,Variation_5112,Variation_5113,Variation_9803,Variation_30912,Variation_32261,Variation_73399,Variation_114824
325	6	37641317	38387857	ENSSSCG00000003185	38318516	38326076	LOC100521378	protein_coding	ENSG00000126460	PRRG2	Variation_2246,Variation_5110,Variation_5112,Variation_5113,Variation_32261,Variation_114824
325	6	37641317	38387857	ENSSSCG00000003186	38326895	38343762	LOC100518311	protein_coding	ENSG00000142546	NOSIP	Variation_2246,Variation_5110,Variation_5111,Variation_5112,Variation_5113,Variation_32261,Variation_114824
325	6	37641317	38387857	ENSSSCG00000003187	38363620	38372884	LOC100520677	protein_coding	ENSG00000104870	FCGRT	Variation_5110,Variation_5111,Variation_32261
325	6	37641317	38387857	ENSSSCG00000003188	38386700	38389248	LOC100518844	protein_coding
325	6	37641317	38387857	ENSSSCG00000018192	37976070	37976149		snoRNA
325	6	37641317	38387857	ENSSSCG00000018542	38224632	38224711		snoRNA
325	6	37641317	38387857	ENSSSCG00000018570	38211381	38211477		miRNA
325	6	37641317	38387857	ENSSSCG00000018704	37976637	37976717		snoRNA
325	6	37641317	38387857	ENSSSCG00000018948	38225199	38225279		snoRNA
325	6	37641317	38387857	ENSSSCG00000019013	38225903	38225986		snoRNA
325	6	37641317	38387857	ENSSSCG00000019171	37964901	37964991		snoRNA
325	6	37641317	38387857	ENSSSCG00000019357	38213401	38213491		snoRNA
325	6	37641317	38387857	ENSSSCG00000019621	37976358	37976428		snoRNA
325	6	37641317	38387857	ENSSSCG00000019833	38224920	38224990		snoRNA
325	6	37641317	38387857	ENSSSCG00000019874	37977343	37977426		snoRNA
326	6	39826290	39996486	ENSSSCG00000003245	39841017	39841873		pseudogene
326	6	39826290	39996486	ENSSSCG00000003246	39854221	39869444	LOC100522142	protein_coding	ENSG00000142405	NLRP12
326	6	39826290	39996486	ENSSSCG00000003247	39911223	39919118		protein_coding
326	6	39826290	39996486	ENSSSCG00000003248	39948862	39954475	LOC100523440	protein_coding
326	6	39826290	39996486	ENSSSCG00000003249	39982243	39983101		pseudogene
326	6	39826290	39996486	ENSSSCG00000003250	39990961	39995950		protein_coding
326	6	39826290	39996486	ENSSSCG00000018362	39971181	39971287		snRNA
326	6	39826290	39996486	ENSSSCG00000019254	39917728	39917831		snRNA
326	6	39826290	39996486	ENSSSCG00000019386	39872461	39872540		miRNA	ENSG00000199031	MIR371
327	6	50033165	50044894	ENSSSCG00000003444	49953076	50034643		protein_coding
327	6	50033165	50044894	ENSSSCG00000003446	50035638	50038811		protein_coding
328	6	60904003	60927796	ENSSSCG00000003608	60803106	60944551		protein_coding	ENSG00000182866	LCK
328	6	60904003	60927796	ENSSSCG00000003616	60902939	60904254	LOC100519719	protein_coding	ENSG00000183615	FAM167B
328	6	60904003	60927796	ENSSSCG00000003617	60914156	60926352	LOC100522017	protein_coding	ENSG00000084652	TXLNA
329	6	62979688	63026199	ENSSSCG00000003640	62951269	63077626		protein_coding	ENSG00000163873	GRIK3	Variation_43391,Variation_60815,Variation_63483,Variation_97335,Variation_104662
330	6	70996245	71066140	ENSSSCG00000003694	71013044	71107801	EMILIN2	protein_coding	ENSG00000132205	EMILIN2
331	6	81362272	81568689	ENSSSCG00000003736	81424600	81574531	ASXL3	protein_coding	ENSG00000141431	ASXL3
332	6	89088324	89168762	ENSSSCG00000003757	89113038	89142240	SSX2IP	protein_coding	ENSG00000117155	SSX2IP
333	6	94175842	94292549	ENSSSCG00000003766	94264483	94301002	LOC100525703	protein_coding	ENSG00000162616	DNAJB4
333	6	94175842	94292549	ENSSSCG00000018423	94287078	94287177		snRNA
334	6	102557266	102619726	ENSSSCG00000003804	102555369	102572012	LOC100519907	protein_coding	ENSG00000198160	MIER1
335	6	110988775	111400106	ENSSSCG00000003840	110998880	110999399		protein_coding
336	6	112095688	112246939	ENSSSCG00000003841	112181330	112181650		protein_coding
336	6	112095688	112246939	ENSSSCG00000003842	112200331	112208994		protein_coding	ENSG00000006555	TTC22
336	6	112095688	112246939	ENSSSCG00000003843	112222581	112223999	PARS2	protein_coding	ENSG00000162396	PARS2
336	6	112095688	112246939	ENSSSCG00000003844	112246724	112281337	TTC4	protein_coding	ENSG00000243725	TTC4
337	6	119079614	119412906	ENSSSCG00000003921	119127042	119157804	ZSWIM5	protein_coding	ENSG00000162415	ZSWIM5	Variation_63666
337	6	119079614	119412906	ENSSSCG00000003922	119160983	119164325	LOC100514239	protein_coding	ENSG00000126088	UROD
337	6	119079614	119412906	ENSSSCG00000003923	119167141	119175016	HECTD3	protein_coding	ENSG00000126107	HECTD3
337	6	119079614	119412906	ENSSSCG00000003924	119255343	119282533		protein_coding	ENSG00000187147	RNF220	Variation_4221,Variation_106724,Variation_110623
337	6	119079614	119412906	ENSSSCG00000003925	119285527	119302827	LOC100517102	protein_coding	ENSG00000126106	TMEM53
337	6	119079614	119412906	ENSSSCG00000003926	119343565	119348571	LOC100520914	protein_coding	ENSG00000222009	BTBD19
337	6	119079614	119412906	ENSSSCG00000003927	119349673	119351182	TCTEX1D4	protein_coding	ENSG00000188396	TCTEX1D4
337	6	119079614	119412906	ENSSSCG00000003928	119351085	119355913	PLK3	protein_coding	ENSG00000173846	PLK3
337	6	119079614	119412906	ENSSSCG00000003929	119364616	119368666	BEST4	protein_coding	ENSG00000142959	BEST4
337	6	119079614	119412906	ENSSSCG00000003930	119372562	119375623	LOC100516861	protein_coding	ENSG00000142937	RPS8
337	6	119079614	119412906	ENSSSCG00000003931	119379119	119434368	KIF2C	protein_coding	ENSG00000142945	KIF2C
337	6	119079614	119412906	ENSSSCG00000018197	119374690	119374794		snoRNA
337	6	119079614	119412906	ENSSSCG00000018584	119373688	119373757		snoRNA
337	6	119079614	119412906	ENSSSCG00000018748	119373200	119373266		snoRNA
337	6	119079614	119412906	ENSSSCG00000019638	119412510	119412625		snRNA
338	7	3395874	3465787	ENSSSCG00000001014	3462112	3474940	LOC100157526	protein_coding	ENSG00000145949	MYLK4	Variation_81204,Variation_81205,Variation_81206,Variation_81207,Variation_93455,Variation_93456,Variation_93457,Variation_93458,Variation_93459
340	7	21886307	22214479	ENSSSCG00000001111	21905208	21905861	LOC100153305	protein_coding	ENSG00000124610	HIST1H1A
340	7	21886307	22214479	ENSSSCG00000001112	21908327	21908737	LOC100525821	protein_coding
340	7	21886307	22214479	ENSSSCG00000001113	21909496	21909807	LOC100158117	protein_coding
340	7	21886307	22214479	ENSSSCG00000001114	21913467	21913778	LOC100156129	protein_coding
340	7	21886307	22214479	ENSSSCG00000001115	21916712	21917122	LOC100525821	protein_coding	ENSG00000197409	HIST1H3D	Variation_51865
340	7	21886307	22214479	ENSSSCG00000001116	21918049	21918441	LOC100155734	protein_coding	ENSG00000168274	HIST1H2AE
340	7	21886307	22214479	ENSSSCG00000001117	21923637	21924017	LOC100152507	protein_coding	ENSG00000196226	HIST1H2BB
340	7	21886307	22214479	ENSSSCG00000001118	21925637	21926047	LOC100525821	protein_coding
340	7	21886307	22214479	ENSSSCG00000001119	21931808	21932449	LOC574051	protein_coding	ENSG00000187837	HIST1H1C
340	7	21886307	22214479	ENSSSCG00000001120	21947074	21953222		protein_coding	ENSG00000010704	HFE
340	7	21886307	22214479	ENSSSCG00000001121	21961687	21961995	LOC100158117	protein_coding
340	7	21886307	22214479	ENSSSCG00000001122	21963940	21964578	LOC100158144	protein_coding	ENSG00000187475	HIST1H1T
340	7	21886307	22214479	ENSSSCG00000001123	21977161	21977541	LOC100156957	protein_coding	ENSG00000197846	HIST1H2BF	Variation_51865
340	7	21886307	22214479	ENSSSCG00000001124	21995500	21995808	LOC100158117	protein_coding
340	7	21886307	22214479	ENSSSCG00000001125	22000136	22000546	LOC100525821	protein_coding	ENSG00000197153	HIST1H3J
340	7	21886307	22214479	ENSSSCG00000001126	22001585	22001965	LOC100156957	protein_coding
340	7	21886307	22214479	ENSSSCG00000001127	22008598	22009008	LOC100525821	protein_coding	ENSG00000197153	HIST1H3J
340	7	21886307	22214479	ENSSSCG00000001128	22010107	22010499	LOC100516446	protein_coding	ENSG00000233224	HIST1H2AM
340	7	21886307	22214479	ENSSSCG00000001129	22010894	22011274	LOC100156957	protein_coding	ENSG00000168242	HIST1H2BI
340	7	21886307	22214479	ENSSSCG00000001130	22015001	22015312	LOC100158117	protein_coding	ENSG00000198558	HIST1H4L
340	7	21886307	22214479	ENSSSCG00000001131	22059071	22070170	BTN2A2	protein_coding	ENSG00000124508	BTN2A2
340	7	21886307	22214479	ENSSSCG00000001132	22081361	22087579	LOC100153328	protein_coding	ENSG00000124557	BTN1A1
340	7	21886307	22214479	ENSSSCG00000001133	22090383	22090775	LOC100516446	protein_coding	ENSG00000233224	HIST1H2AM
340	7	21886307	22214479	ENSSSCG00000001134	22096010	22096390	LOC100156957	protein_coding
340	7	21886307	22214479	ENSSSCG00000001135	22096717	22097109	LOC100155734	protein_coding
340	7	21886307	22214479	ENSSSCG00000001136	22105699	22106106	LOC100525821	protein_coding	ENSG00000197153	HIST1H3J
340	7	21886307	22214479	ENSSSCG00000001137	22112383	22113048	LOC595122	protein_coding	ENSG00000124575	HIST1H1D
340	7	21886307	22214479	ENSSSCG00000001138	22131272	22131931		pseudogene
340	7	21886307	22214479	ENSSSCG00000001139	22132773	22133153	LOC100157327	protein_coding
340	7	21886307	22214479	ENSSSCG00000001140	22153359	22153739	LOC100157327	protein_coding	ENSG00000158373	HIST1H2BD	Variation_51865
340	7	21886307	22214479	ENSSSCG00000001141	22160853	22161161	LOC100158117	protein_coding	ENSG00000197837	HIST4H4	Variation_86230
340	7	21886307	22214479	ENSSSCG00000001142	22171439	22179122	LOC100154101	protein_coding	ENSG00000010704	HFE
340	7	21886307	22214479	ENSSSCG00000001143	22186228	22186539	LOC100158117	protein_coding	ENSG00000188987	HIST1H4D	Variation_51865
340	7	21886307	22214479	ENSSSCG00000001144	22188480	22189118	LOC100158144	protein_coding	ENSG00000187475	HIST1H1T
340	7	21886307	22214479	ENSSSCG00000001145	22201705	22202085	LOC100156957	protein_coding
340	7	21886307	22214479	ENSSSCG00000001146	22202422	22202814	LOC100155761	protein_coding	ENSG00000180573	HIST1H2AC
341	7	22831678	22907669	ENSSSCG00000001165	22859325	22859705	LOC100152528	protein_coding	ENSG00000197459	HIST1H2BH
341	7	22831678	22907669	ENSSSCG00000001166	22860015	22861350	LOC100516446	protein_coding
341	7	22831678	22907669	ENSSSCG00000001167	22862488	22862898	LOC100156557	protein_coding
341	7	22831678	22907669	ENSSSCG00000001168	22866145	22866456	LOC100158117	protein_coding	ENSG00000198339	HIST1H4I
341	7	22831678	22907669	ENSSSCG00000001169	22870250	22870642	LOC100154071	protein_coding	ENSG00000182611	HIST1H2AJ
341	7	22831678	22907669	ENSSSCG00000001170	22870952	22871332	LOC100156957	protein_coding
341	7	22831678	22907669	ENSSSCG00000001171	22873133	22873444	LOC100158117	protein_coding
341	7	22831678	22907669	ENSSSCG00000001172	22878004	22878315	LOC100158117	protein_coding
341	7	22831678	22907669	ENSSSCG00000001173	22883405	22883797	LOC100154508	protein_coding
341	7	22831678	22907669	ENSSSCG00000001174	22884112	22884492	LOC100156932	protein_coding	ENSG00000233822	HIST1H2BN
341	7	22831678	22907669	ENSSSCG00000001175	22897564	22897944	LOC100512420	protein_coding	ENSG00000197903	HIST1H2BK
341	7	22831678	22907669	ENSSSCG00000001176	22898256	22898648	LOC100516446	protein_coding	ENSG00000196787	HIST1H2AG
341	7	22831678	22907669	ENSSSCG00000001177	22904244	22904555	LOC100158117	protein_coding
342	7	24390138	24517046	ENSSSCG00000001227	24377123	24396966	SLA-3	protein_coding
342	7	24390138	24517046	ENSSSCG00000001228	24434481	24435039		protein_coding
342	7	24390138	24517046	ENSSSCG00000001229	24459993	24463671	LOC100514058	protein_coding
342	7	24390138	24517046	ENSSSCG00000001230	24483668	24483922		protein_coding
342	7	24390138	24517046	ENSSSCG00000001231	24498283	24532919	SLA-2	protein_coding
342	7	24390138	24517046	ENSSSCG00000018763	24426547	24426657		rRNA
342	7	24390138	24517046	ENSSSCG00000020217	24475215	24475325		rRNA
342	7	24390138	24517046	ENSSSCG00000020532	24420961	24421065		rRNA
343	7	25049647	25870422	ENSSSCG00000001258	25049058	25050910		protein_coding
343	7	25049647	25870422	ENSSSCG00000001259	25073911	25074837	LOC100518258	protein_coding	ENSG00000168787	OR12D2	Variation_99478
343	7	25049647	25870422	ENSSSCG00000001260	25120179	25121105	LOC100515554	protein_coding	ENSG00000168787	OR12D2	Variation_99478
343	7	25049647	25870422	ENSSSCG00000001261	25138441	25139418	LOC100523749	protein_coding	ENSG00000204694	OR11A1
343	7	25049647	25870422	ENSSSCG00000001262	25152660	25153595	LOC100522149	protein_coding
343	7	25049647	25870422	ENSSSCG00000001263	25162001	25162858	LOC100522328	protein_coding
343	7	25049647	25870422	ENSSSCG00000001264	25188032	25188967	LOC100155316	protein_coding
343	7	25049647	25870422	ENSSSCG00000001265	25193271	25196169	LOC100154527	protein_coding
343	7	25049647	25870422	ENSSSCG00000001266	25211042	25212004	LOC100155749	protein_coding
343	7	25049647	25870422	ENSSSCG00000001267	25225177	25226567		protein_coding
343	7	25049647	25870422	ENSSSCG00000001268	25233640	25234581		protein_coding
343	7	25049647	25870422	ENSSSCG00000001269	25259329	25260189		protein_coding
343	7	25049647	25870422	ENSSSCG00000001270	25291547	25292488	LOC100156517	protein_coding	ENSG00000204703	OR2B3
343	7	25049647	25870422	ENSSSCG00000001271	25304043	25304981		protein_coding	ENSG00000204703	OR2B3
343	7	25049647	25870422	ENSSSCG00000001272	25339577	25340924	LOC100524504	protein_coding	ENSG00000168787	OR12D2	Variation_99478
343	7	25049647	25870422	ENSSSCG00000001273	25351788	25352726	LOC100523019	protein_coding
343	7	25049647	25870422	ENSSSCG00000001274	25365118	25366038	LOC100519492	protein_coding	ENSG00000168787	OR12D2	Variation_99478
343	7	25049647	25870422	ENSSSCG00000001275	25404999	25405925		protein_coding	ENSG00000168787	OR12D2	Variation_99478
343	7	25049647	25870422	ENSSSCG00000001276	25437212	25438138	LOC100155349	protein_coding	ENSG00000168787	OR12D2	Variation_99478
343	7	25049647	25870422	ENSSSCG00000001277	25449041	25449979	LOC100158167	protein_coding
343	7	25049647	25870422	ENSSSCG00000001278	25457905	25458855	LOC100156546	protein_coding	ENSG00000112462	OR12D3
343	7	25049647	25870422	ENSSSCG00000001279	25473079	25474020	LOC100152920	protein_coding
343	7	25049647	25870422	ENSSSCG00000001280	25491740	25492651		protein_coding	ENSG00000243729	OR5V1
343	7	25049647	25870422	ENSSSCG00000001281	25498091	25499017	LOC100158133	protein_coding	ENSG00000168787	OR12D2	Variation_99478
343	7	25049647	25870422	ENSSSCG00000001282	25510170	25511108	LOC100157343	protein_coding
343	7	25049647	25870422	ENSSSCG00000001283	25519033	25519983	LOC100156948	protein_coding	ENSG00000112462	OR12D3
343	7	25049647	25870422	ENSSSCG00000001285	25559262	25560246		pseudogene
343	7	25049647	25870422	ENSSSCG00000001286	25570709	25571656	LOC100153316	protein_coding	ENSG00000243729	OR5V1
343	7	25049647	25870422	ENSSSCG00000001287	25595158	25596120	LOC100157754	protein_coding
343	7	25049647	25870422	ENSSSCG00000001288	25608278	25609243	LOC100152122	protein_coding	ENSG00000204695	OR14J1
343	7	25049647	25870422	ENSSSCG00000001289	25619435	25620373	LOC100156544	protein_coding
343	7	25049647	25870422	ENSSSCG00000001290	25641652	25642590	LOC100155347	protein_coding
343	7	25049647	25870422	ENSSSCG00000001291	25648969	25649904	LOC100154120	protein_coding
343	7	25049647	25870422	ENSSSCG00000001292	25674071	25675006	LOC100155724	protein_coding
343	7	25049647	25870422	ENSSSCG00000001293	25681391	25682320	LOC100154493	protein_coding
343	7	25049647	25870422	ENSSSCG00000001294	25697127	25698119	LOC100152090	protein_coding
343	7	25049647	25870422	ENSSSCG00000001295	25711020	25711961		protein_coding
343	7	25049647	25870422	ENSSSCG00000001296	25719808	25720755	LOC100158134	protein_coding
343	7	25049647	25870422	ENSSSCG00000001297	25745804	25746727	LOC100521200	protein_coding
343	7	25049647	25870422	ENSSSCG00000001298	25755366	25756292		protein_coding
343	7	25049647	25870422	ENSSSCG00000001299	25778257	25779210	LOC100157727	protein_coding	ENSG00000204703	OR2B3
343	7	25049647	25870422	ENSSSCG00000001300	25789145	25790080	LOC100156511	protein_coding
343	7	25049647	25870422	ENSSSCG00000001301	25800296	25802010		protein_coding	ENSG00000204701	OR2J3
343	7	25049647	25870422	ENSSSCG00000001302	25812933	25813903		pseudogene
343	7	25049647	25870422	ENSSSCG00000001303	25829371	25830333	LOC100154118	protein_coding
343	7	25049647	25870422	ENSSSCG00000019626	25149876	25149982		snRNA
344	7	29445530	29634684	ENSSSCG00000001467	29438870	29447509	TAP1	protein_coding	ENSG00000168394	TAP1
344	7	29445530	29634684	ENSSSCG00000001468	29448026	29453222	LOC100520085	protein_coding	ENSG00000240065	PSMB9
344	7	29445530	29634684	ENSSSCG00000001469	29494987	29500822	SLA-DMB	protein_coding	ENSG00000242574	HLA-DMB	Variation_0076,Variation_3604
344	7	29445530	29634684	ENSSSCG00000001470	29509208	29513680	SLA-DMA	protein_coding	ENSG00000204257	HLA-DMA	Variation_0076,Variation_3604
344	7	29445530	29634684	ENSSSCG00000001471	29526372	29538307	BRD2	protein_coding	ENSG00000204256	BRD2	Variation_0076,Variation_3604
344	7	29445530	29634684	ENSSSCG00000001472	29555426	29558418	SLA	protein_coding	ENSG00000204252	HLA-DOA	Variation_0076
344	7	29445530	29634684	ENSSSCG00000001473	29580939	29610542	LOC100520915	protein_coding	ENSG00000204248	COL11A2	Variation_6487
344	7	29445530	29634684	ENSSSCG00000001474	29611721	29618370	RXRB	protein_coding	ENSG00000204231	RXRB
344	7	29445530	29634684	ENSSSCG00000001475	29618573	29623114	SLC39A7	protein_coding	ENSG00000112473	SLC39A7
344	7	29445530	29634684	ENSSSCG00000001476	29623336	29625502	HSD17B8	protein_coding	ENSG00000204228	HSD17B8
344	7	29445530	29634684	ENSSSCG00000001477	29627224	29631243	RING1	protein_coding	ENSG00000204227	RING1
344	7	29445530	29634684	ENSSSCG00000018622	29626546	29626654		miRNA	ENSG00000199036	MIR219-1
345	7	34045974	34092618	ENSSSCG00000001501	34031584	34046050	VPS52	protein_coding	ENSG00000223501	VPS52
345	7	34045974	34092618	ENSSSCG00000001502	34046184	34050277	LOC100521204	protein_coding	ENSG00000231500	RPS18
345	7	34045974	34092618	ENSSSCG00000001503	34050866	34051999	LOC100155431	protein_coding	ENSG00000235863	B3GALT4
345	7	34045974	34092618	ENSSSCG00000001504	34052487	34060763	WDR46	protein_coding	ENSG00000227057	WDR46	Variation_64478
345	7	34045974	34092618	ENSSSCG00000001505	34061041	34062303	PFDN6	protein_coding	ENSG00000204220	PFDN6
345	7	34045974	34092618	ENSSSCG00000001506	34062888	34069737	RGL2	protein_coding	ENSG00000237441	RGL2
345	7	34045974	34092618	ENSSSCG00000001507	34071574	34080040	LOC100155428	protein_coding	ENSG00000231925	TAPBP
345	7	34045974	34092618	ENSSSCG00000001508	34080969	34082888	ZBTB22	protein_coding	ENSG00000236104	ZBTB22
345	7	34045974	34092618	ENSSSCG00000001509	34084220	34087457	LOC100524813	protein_coding	ENSG00000204209	DAXX	Variation_69481
346	7	43863464	43959827	ENSSSCG00000001651	43861770	43872144	CNPY3	protein_coding	ENSG00000137161	CNPY3
346	7	43863464	43959827	ENSSSCG00000001652	43885306	43888344	GNMT	protein_coding	ENSG00000124713	GNMT
346	7	43863464	43959827	ENSSSCG00000001653	43888180	43899334	PEX6	protein_coding	ENSG00000124587	PEX6
346	7	43863464	43959827	ENSSSCG00000001654	43902567	43925408	PPP2R5D	protein_coding	ENSG00000112640	PPP2R5D
346	7	43863464	43959827	ENSSSCG00000001655	43925284	43927207	MEA1	protein_coding	ENSG00000124733	MEA1
346	7	43863464	43959827	ENSSSCG00000001656	43927800	43941527	C7H6orf153	protein_coding	ENSG00000124702	KLHDC3
346	7	43863464	43959827	ENSSSCG00000001657	43944828	43961710	CUL7	protein_coding	ENSG00000044090	CUL7
347	7	59446444	59530730	ENSSSCG00000001828	59488996	59489973	LOC100156699	protein_coding	ENSG00000179820	MYADM	Variation_5115
348	7	81422109	81568888	ENSSSCG00000001986	81260967	81459550	NFATC4	protein_coding	ENSG00000100968	NFATC4
348	7	81422109	81568888	ENSSSCG00000001996	81410697	81423296	LOC100520086	protein_coding	ENSG00000129559	NEDD8
348	7	81422109	81568888	ENSSSCG00000001997	81424834	81426338	LOC100520440	protein_coding	ENSG00000255526	NEDD8-MDP1
348	7	81422109	81568888	ENSSSCG00000001998	81426795	81431185	LOC100520257	protein_coding	ENSG00000254505	AL096870.1
348	7	81422109	81568888	ENSSSCG00000001999	81445770	81450586	LOC100520918	protein_coding	ENSG00000100926	TM9SF1	Variation_35245
348	7	81422109	81568888	ENSSSCG00000002000	81451210	81459574	IPO4	protein_coding	ENSG00000196497	IPO4	Variation_35245,Variation_37155
348	7	81422109	81568888	ENSSSCG00000002001	81459577	81466593		protein_coding	ENSG00000100918	REC8	Variation_37155
348	7	81422109	81568888	ENSSSCG00000002002	81474517	81480486	LOC780415	protein_coding	ENSG00000213928	IRF9	Variation_37155
348	7	81422109	81568888	ENSSSCG00000002003	81481033	81499734	RNF31	protein_coding	ENSG00000092098	RNF31	Variation_37155
348	7	81422109	81568888	ENSSSCG00000002004	81495365	81498701	PSME2	protein_coding	ENSG00000100911	PSME2
348	7	81422109	81568888	ENSSSCG00000002005	81499990	81502663	FAM158A	protein_coding	ENSG00000100908	FAM158A
348	7	81422109	81568888	ENSSSCG00000002006	81502652	81505393	PSME1	protein_coding	ENSG00000092010	PSME1
348	7	81422109	81568888	ENSSSCG00000002007	81507818	81509464	FITM1	protein_coding	ENSG00000139914	FITM1
348	7	81422109	81568888	ENSSSCG00000002008	81512763	81521299	LOC100157270	protein_coding	ENSG00000100897	DCAF11
348	7	81422109	81568888	ENSSSCG00000002009	81528029	81538448	PCK2	protein_coding	ENSG00000100889	PCK2	Variation_58661,Variation_108135
348	7	81422109	81568888	ENSSSCG00000002010	81549688	81551388		protein_coding	ENSG00000129535	NRL	Variation_49327
348	7	81422109	81568888	ENSSSCG00000002011	81553835	81558788	LOC100155292	protein_coding	ENSG00000100884	CPNE6	Variation_49327
348	7	81422109	81568888	ENSSSCG00000002012	81562618	81580870	LOC100154847	protein_coding	ENSG00000186648	LRRC16B	Variation_49326,Variation_49327,Variation_76593,Variation_87143
349	7	81971222	82109013	ENSSSCG00000002018	81913767	82044198		protein_coding	ENSG00000136367	ZFHX2
349	7	81971222	82109013	ENSSSCG00000002020	81967697	81975811	LOC100513213	protein_coding	ENSG00000129460	NGDN
349	7	81971222	82109013	ENSSSCG00000002021	82037079	82038517		protein_coding	ENSG00000235194	PPP1R3E
349	7	81971222	82109013	ENSSSCG00000002022	82044661	82045905	LOC100154044	protein_coding	ENSG00000129473	BCL2L2
349	7	81971222	82109013	ENSSSCG00000002023	82057753	82061913	LOC100155260	protein_coding	ENSG00000100836	PABPN1
349	7	81971222	82109013	ENSSSCG00000002024	82058102	82058744		protein_coding
349	7	81971222	82109013	ENSSSCG00000002025	82073543	82078995	LOC100152841	protein_coding	ENSG00000092096	SLC22A17
349	7	81971222	82109013	ENSSSCG00000002026	82083441	82092042	EFS	protein_coding	ENSG00000100842	EFS
349	7	81971222	82109013	ENSSSCG00000002027	82100293	82103453	LOC100516622	protein_coding	ENSG00000166090	IL25
349	7	81971222	82109013	ENSSSCG00000002028	82104640	82107317	LOC100514659	protein_coding	ENSG00000166091	CMTM5
350	7	96081233	96134780	ENSSSCG00000002266	96129112	96309994	CHD2	protein_coding	ENSG00000173575	CHD2	Variation_49621,Variation_102162
353	7	105124167	105189491	ENSSSCG00000002351	105188719	105210057	LOC100156930	protein_coding	ENSG00000140043	PTGR2
353	7	105124167	105189491	ENSSSCG00000020600	105160586	105160712		miRNA
354	7	106369809	106737717	ENSSSCG00000002375	106367880	106385403		protein_coding	ENSG00000198208	RPS6KL1
354	7	106369809	106737717	ENSSSCG00000002376	106403623	106416598	PGF	protein_coding	ENSG00000119630	PGF
354	7	106369809	106737717	ENSSSCG00000002377	106457713	106464283	LOC100515216	protein_coding	ENSG00000119718	EIF2B2
354	7	106369809	106737717	ENSSSCG00000002378	106474202	106499219	LOC100155199	protein_coding	ENSG00000119684	MLH3	Variation_101984
354	7	106369809	106737717	ENSSSCG00000002379	106503595	106518968	ACYP1	protein_coding	ENSG00000119640	ACYP1	Variation_66671,Variation_87273
354	7	106369809	106737717	ENSSSCG00000002380	106520105	106526948	LOC100153971	protein_coding	ENSG00000119703	FAM164C
354	7	106369809	106737717	ENSSSCG00000002381	106533146	106575806	LOC100515673	protein_coding	ENSG00000119638	NEK9
354	7	106369809	106737717	ENSSSCG00000002382	106584035	106616508	LOC100158015	protein_coding	ENSG00000170348	TMED10
354	7	106369809	106737717	ENSSSCG00000002383	106703440	106706873	FOS	protein_coding	ENSG00000170345	FOS
355	7	108030412	108181955	ENSSSCG00000002392	108114318	108116669	LOC100152768	protein_coding	ENSG00000119669	IRF2BPL
355	7	108030412	108181955	ENSSSCG00000002393	108175132	108189430	LOC100157174	protein_coding	ENSG00000198894	KIAA1737	Variation_4840
356	7	124437412	124544588	ENSSSCG00000002483	124442778	124451547	LOC100153899	protein_coding	ENSG00000196136	SERPINA3
356	7	124437412	124544588	ENSSSCG00000002484	124465325	124466683		protein_coding
356	7	124437412	124544588	ENSSSCG00000002485	124488365	124546592		protein_coding
356	7	124437412	124544588	ENSSSCG00000002486	124534585	124543258	LOC100522447	protein_coding	ENSG00000196136	SERPINA3
357	7	130703679	130769457	ENSSSCG00000002521	130698108	130707021	LOC100158173	protein_coding	ENSG00000205436	EXOC3L4
357	7	130703679	130769457	ENSSSCG00000002522	130745569	130753746	LOC100152161	protein_coding	ENSG00000185215	TNFAIP2	Variation_4848
359	7	134853640	134975227	ENSSSCG00000002590	134855708	134856670		protein_coding	ENSG00000169488	OR4K15	Variation_2175,Variation_3036,Variation_3929,Variation_4827,Variation_8762,Variation_8763,Variation_8765,Variation_9235,Variation_34547,Variation_34575,Variation_34656,Variation_34660,Variation_34664
359	7	134853640	134975227	ENSSSCG00000002591	134867100	134868062		protein_coding	ENSG00000169488	OR4K15	Variation_2175,Variation_3036,Variation_3929,Variation_4827,Variation_8762,Variation_8763,Variation_8765,Variation_9235,Variation_34547,Variation_34575,Variation_34656,Variation_34660,Variation_34664
359	7	134853640	134975227	ENSSSCG00000002592	134884289	134885215	LOC100156611	protein_coding
359	7	134853640	134975227	ENSSSCG00000002593	134904551	134905486	LOC100155405	protein_coding	ENSG00000155249	OR4K1	Variation_2175,Variation_3036,Variation_3929,Variation_4826,Variation_4827,Variation_7028,Variation_8762,Variation_8763,Variation_8764,Variation_8765,Variation_9234,Variation_9235,Variation_30648,Variation_31953,Variation_34547,Variation_34563,Variation_34575,Variation_34656,Variation_34659,Variation_34660,Variation_34664,Variation_38951,Variation_49301,Variation_49302,Variation_49303,Variation_4…
359	7	134853640	134975227	ENSSSCG00000002594	134915935	134916855	LOC100156304	protein_coding	ENSG00000176281	OR4K5	Variation_0316,Variation_2175,Variation_3036,Variation_3929,Variation_4826,Variation_4827,Variation_7028,Variation_8762,Variation_8763,Variation_8764,Variation_8765,Variation_9234,Variation_9235,Variation_30648,Variation_31953,Variation_34547,Variation_34563,Variation_34575,Variation_34656,Variation_34659,Variation_34660,Variation_34664,Variation_38951,Variation_49301,Variation_49302,Variation_49…
359	7	134853640	134975227	ENSSSCG00000002595	134950069	134951010	LOC100156978	protein_coding	ENSG00000165762	OR4K2	Variation_0316,Variation_3036,Variation_3929,Variation_4826,Variation_7028,Variation_8762,Variation_8763,Variation_8764,Variation_8765,Variation_9234,Variation_9235,Variation_30648,Variation_31953,Variation_34547,Variation_34563,Variation_34575,Variation_34656,Variation_34659,Variation_34660,Variation_34664,Variation_38951,Variation_49301,Variation_49302,Variation_49303,Variation_49304,Variation_…
359	7	134853640	134975227	ENSSSCG00000002596	134964332	134965264	LOC100154959	protein_coding
362	8	8067985	8131676	ENSSSCG00000008738	7983627	8131883	LOC100510970	protein_coding	ENSG00000048342	CC2D2A	Variation_3482,Variation_91950
365	8	96646049	96692044	ENSSSCG00000009139	96645687	96674838	LOC100517106	protein_coding	ENSG00000123739	PLA2G12A
366	8	97835847	97939076	ENSSSCG00000009150	97786277	97839291	HADH	protein_coding	ENSG00000138796	HADH	Variation_2538
366	8	97835847	97939076	ENSSSCG00000009151	97852755	97869047	LOC100518620	protein_coding	ENSG00000155016	CYP2U1
366	8	97835847	97939076	ENSSSCG00000009152	97892312	97980529	SGMS2	protein_coding	ENSG00000164023	SGMS2	Variation_68780
368	8	102065248	102168367	ENSSSCG00000009171	102084531	102175998	LOC100525061	protein_coding	ENSG00000153064	BANK1	Variation_2537,Variation_3504,Variation_31184,Variation_80414,Variation_92272,Variation_92273,Variation_92274,Variation_92275,Variation_92276
371	9	2575712	2707953	ENSSSCG00000014625	2575350	2590957		protein_coding	ENSG00000110171	TRIM3
371	9	2575712	2707953	ENSSSCG00000014626	2597412	2606196	HPX	protein_coding	ENSG00000110169	HPX
371	9	2575712	2707953	ENSSSCG00000014627	2612617	2614989		protein_coding	ENSG00000166311	SMPD1
371	9	2575712	2707953	ENSSSCG00000014628	2615634	2627370		protein_coding	ENSG00000166313	APBB1
371	9	2575712	2707953	ENSSSCG00000014629	2646916	2648338		protein_coding	ENSG00000170955	PRKCDBP
371	9	2575712	2707953	ENSSSCG00000014630	2703568	2708959	LOC100519325	protein_coding	ENSG00000132259	CNGA4
372	9	3691715	3869659	ENSSSCG00000014704	3703477	3704427	LOC100522022	protein_coding
372	9	3691715	3869659	ENSSSCG00000014705	3725857	3726795	LOC100517046	protein_coding
372	9	3691715	3869659	ENSSSCG00000014706	3732032	3732974		pseudogene
372	9	3691715	3869659	ENSSSCG00000014707	3737877	3738836	LOC100514592	protein_coding
372	9	3691715	3869659	ENSSSCG00000014708	3750988	3751944	LOC100517595	protein_coding
372	9	3691715	3869659	ENSSSCG00000014709	3757762	3758706		protein_coding
372	9	3691715	3869659	ENSSSCG00000014710	3763808	3765037	LOC100515268	protein_coding
372	9	3691715	3869659	ENSSSCG00000014711	3772795	3773745	LOC100514973	protein_coding
372	9	3691715	3869659	ENSSSCG00000014712	3784679	3785632	LOC100518674	protein_coding
372	9	3691715	3869659	ENSSSCG00000014713	3824582	3825526	LOC100518500	protein_coding
372	9	3691715	3869659	ENSSSCG00000014714	3840194	3841144	LOC100515441	protein_coding
373	9	4203824	4364337	ENSSSCG00000014740	4207736	4208953	LOC100521140	protein_coding	ENSG00000176787	OR52E2	Variation_3835
373	9	4203824	4364337	ENSSSCG00000014741	4213911	4215166	LOC100521325	protein_coding
373	9	4203824	4364337	ENSSSCG00000014742	4230323	4231261	LOC100524384	protein_coding
373	9	4203824	4364337	ENSSSCG00000014743	4238871	4239815	LOC100524572	protein_coding
373	9	4203824	4364337	ENSSSCG00000014744	4246407	4247351	LOC100524753	protein_coding
373	9	4203824	4364337	ENSSSCG00000014745	4281794	4282729	LOC100524944	protein_coding	ENSG00000205495	OR52J3	Variation_3835,Variation_48810
373	9	4203824	4364337	ENSSSCG00000014746	4304173	4305114	LOC100525826	protein_coding	ENSG00000205497	OR51A4	Variation_0413,Variation_2900,Variation_3835,Variation_22813,Variation_23184,Variation_30538,Variation_31803,Variation_34970,Variation_34971,Variation_34973,Variation_34974,Variation_34975,Variation_38836,Variation_41249,Variation_58515,Variation_65847,Variation_75523,Variation_75525,Variation_85626,Variation_85627,Variation_101113,Variation_112921
373	9	4203824	4364337	ENSSSCG00000014747	4316382	4317323	LOC100525474	protein_coding
373	9	4203824	4364337	ENSSSCG00000014748	4326036	4326992	LOC100525652	protein_coding	ENSG00000176798	OR51L1	Variation_3835,Variation_6920
373	9	4203824	4364337	ENSSSCG00000014749	4337002	4337955		protein_coding	ENSG00000205497	OR51A4	Variation_0413,Variation_2900,Variation_3835,Variation_22813,Variation_23184,Variation_30538,Variation_31803,Variation_34970,Variation_34971,Variation_34973,Variation_34974,Variation_34975,Variation_38836,Variation_41249,Variation_58515,Variation_65847,Variation_75523,Variation_75525,Variation_85626,Variation_85627,Variation_101113,Variation_112921
373	9	4203824	4364337	ENSSSCG00000014750	4356056	4357003	LOC100526001	protein_coding	ENSG00000176879	OR51G1	Variation_3835
374	9	6073806	6190140	ENSSSCG00000014803	6069351	6108112	LOC100520208	protein_coding
374	9	6073806	6190140	ENSSSCG00000014804	6108886	6114894	LOC100520503	protein_coding	ENSG00000149357	LAMTOR1
374	9	6073806	6190140	ENSSSCG00000014805	6117138	6120128	LOC100523322	protein_coding	ENSG00000184154	LRTOMT
374	9	6073806	6190140	ENSSSCG00000014806	6120751	6122221	LOC100520682	protein_coding	ENSG00000110200	C11orf51
374	9	6073806	6190140	ENSSSCG00000014807	6150199	6152652	LOC100521028	protein_coding	ENSG00000137496	IL18BP
374	9	6073806	6190140	ENSSSCG00000014808	6155269	6158123		protein_coding	ENSG00000137522	RNF121	Variation_3857
375	9	6920025	7012511	ENSSSCG00000014818	6935386	6969829	LOC100511029	protein_coding	ENSG00000214530	STARD10	Variation_113093
375	9	6920025	7012511	ENSSSCG00000014819	6979934	6993398	ATG16L2	protein_coding	ENSG00000168010	ATG16L2
375	9	6920025	7012511	ENSSSCG00000014820	7001407	7198599	FCHSD2	protein_coding	ENSG00000137478	FCHSD2	Variation_5276
376	9	9642825	9744786	ENSSSCG00000014861	9665367	9669362		protein_coding	ENSG00000166391	MOGAT2	Variation_106810
376	9	9642825	9744786	ENSSSCG00000014862	9680017	9688538	LOC100520969	protein_coding	ENSG00000166391	MOGAT2	Variation_106810
377	9	11260325	11406043	ENSSSCG00000019716	11403500	11403821		misc_RNA
378	9	17221386	17260570	ENSSSCG00000014900	17201549	17291140	LOC100518027	protein_coding	ENSG00000137502	RAB30	Variation_6945
381	9	123421244	123630651	ENSSSCG00000015597	123411172	123422059		protein_coding	ENSG00000117691	NENF
381	9	123421244	123630651	ENSSSCG00000015598	123431093	123463064	LOC100524887	protein_coding	ENSG00000065600	TMEM206
381	9	123421244	123630651	ENSSSCG00000015599	123467265	123539036	PPP2R5A	protein_coding	ENSG00000066027	PPP2R5A	Variation_5548,Variation_5549,Variation_23350,Variation_39032,Variation_39033,Variation_43760,Variation_60930,Variation_71165,Variation_97629,Variation_105911
381	9	123421244	123630651	ENSSSCG00000020345	123532094	123532196		snRNA
382	9	126994192	127252518	ENSSSCG00000015621	126926727	127037639	PLXNA2	protein_coding	ENSG00000076356	PLXNA2	Variation_4269,Variation_34764,Variation_65777
382	9	126994192	127252518	ENSSSCG00000015622	127094351	127118367	CD34	protein_coding	ENSG00000174059	CD34
382	9	126994192	127252518	ENSSSCG00000015623	127192012	127192160		pseudogene
382	9	126994192	127252518	ENSSSCG00000015624	127200085	127208303		protein_coding
382	9	126994192	127252518	ENSSSCG00000015625	127213946	127317931		protein_coding	ENSG00000179869	ABCA13	Variation_36675,Variation_38679,Variation_38680,Variation_44311,Variation_52235,Variation_64810,Variation_94477,Variation_99945,Variation_103716,Variation_107642
382	9	126994192	127252518	ENSSSCG00000019034	127173767	127173847		miRNA	ENSG00000207790	MIR29B2
382	9	126994192	127252518	ENSSSCG00000019663	127174326	127174413		miRNA	ENSG00000207966	MIR29C

## Sheet: Table S3
Supplemental table S3 Gene ontology (GO) analyses of genes in identified CNVRs
Category	Term	Count	PValue	Benjamini	Genes	Fold Enrichment
GOTERM_MF_FAT	GO:0004984~olfactory receptor activity	170	8.70484e-31	6.23267e-28	ENSMUSG00000058071, ENSMUSG00000073953, ENSMUSG00000050085, ENSMUSG00000045150, ENSMUSG00000061241, ENSMUSG00000042894, ENSMUSG00000057151, ENSMUSG00000053287, ENSMUSG00000060742, ENSMUSG00000083947, ENSMUSG00000050251, ENSMUSG00000073956, ENSMUSG00000075177, ENSMUSG00000075176, ENSMUSG00000075179, ENSMUSG00000075178, ENSMUSG00000075173, ENSMUSG00000047626, ENSMUSG00000075172, ENSMUSG00000049372,…	2.50349
GOTERM_BP_FAT	GO:0007608~sensory perception of smell	170	4.40479e-31	1.07036e-27	ENSMUSG00000058071, ENSMUSG00000073953, ENSMUSG00000050085, ENSMUSG00000045150, ENSMUSG00000061241, ENSMUSG00000042894, ENSMUSG00000057151, ENSMUSG00000053287, ENSMUSG00000060742, ENSMUSG00000083947, ENSMUSG00000050251, ENSMUSG00000073956, ENSMUSG00000075177, ENSMUSG00000075176, ENSMUSG00000075179, ENSMUSG00000075178, ENSMUSG00000075173, ENSMUSG00000047626, ENSMUSG00000075172, ENSMUSG00000049372,…	2.52196
GOTERM_BP_FAT	GO:0007606~sensory perception of chemical stimulus	171	3.73667e-28	4.54005e-25	ENSMUSG00000058071, ENSMUSG00000073953, ENSMUSG00000050085, ENSMUSG00000045150, ENSMUSG00000061241, ENSMUSG00000042894, ENSMUSG00000057151, ENSMUSG00000053287, ENSMUSG00000060742, ENSMUSG00000083947, ENSMUSG00000050251, ENSMUSG00000073956, ENSMUSG00000075177, ENSMUSG00000075176, ENSMUSG00000075179, ENSMUSG00000075178, ENSMUSG00000075173, ENSMUSG00000047626, ENSMUSG00000075172, ENSMUSG00000049372,…	2.37718
GOTERM_BP_FAT	GO:0007600~sensory perception	176	2.94033e-22	2.38167e-19	ENSMUSG00000058071, ENSMUSG00000073953, ENSMUSG00000050085, ENSMUSG00000045150, ENSMUSG00000061241, ENSMUSG00000042894, ENSMUSG00000057151, ENSMUSG00000053287, ENSMUSG00000060742, ENSMUSG00000083947, ENSMUSG00000050251, ENSMUSG00000073956, ENSMUSG00000075177, ENSMUSG00000075176, ENSMUSG00000075179, ENSMUSG00000075178, ENSMUSG00000075173, ENSMUSG00000047626, ENSMUSG00000075172, ENSMUSG00000049372,…	2.08021
GOTERM_BP_FAT	GO:0050890~cognition	180	2.92523e-21	1.77708e-18	ENSMUSG00000058071, ENSMUSG00000073953, ENSMUSG00000050085, ENSMUSG00000045150, ENSMUSG00000061241, ENSMUSG00000042894, ENSMUSG00000057151, ENSMUSG00000053287, ENSMUSG00000060742, ENSMUSG00000083947, ENSMUSG00000050251, ENSMUSG00000073956, ENSMUSG00000075177, ENSMUSG00000075176, ENSMUSG00000075179, ENSMUSG00000075178, ENSMUSG00000075173, ENSMUSG00000047626, ENSMUSG00000075172, ENSMUSG00000049372,…	2.01536
GOTERM_BP_FAT	GO:0050877~neurological system process	191	2.73626e-19	1.32982e-16	ENSMUSG00000058071, ENSMUSG00000073953, ENSMUSG00000050085, ENSMUSG00000045150, ENSMUSG00000061241, ENSMUSG00000042894, ENSMUSG00000057151, ENSMUSG00000053287, ENSMUSG00000060742, ENSMUSG00000083947, ENSMUSG00000050251, ENSMUSG00000073956, ENSMUSG00000075177, ENSMUSG00000075176, ENSMUSG00000075179, ENSMUSG00000075178, ENSMUSG00000075173, ENSMUSG00000047626, ENSMUSG00000075172, ENSMUSG00000049372,…	1.88281
GOTERM_BP_FAT	GO:0007186~G-protein coupled receptor protein signaling pathway	194	5.98259e-15	2.42806e-12	ENSMUSG00000058071, ENSMUSG00000073953, ENSMUSG00000050085, ENSMUSG00000061241, ENSMUSG00000053287, ENSMUSG00000073956, ENSMUSG00000047626, ENSMUSG00000063188, ENSMUSG00000062914, ENSMUSG00000027765, ENSMUSG00000056995, ENSMUSG00000044025, ENSMUSG00000073942, ENSMUSG00000073941, ENSMUSG00000073944, ENSMUSG00000078420, ENSMUSG00000073949, ENSMUSG00000059874, ENSMUSG00000073946, ENSMUSG00000073945,…	1.71269
GOTERM_BP_FAT	GO:0007166~cell surface receptor linked signal transduction	235	1.13401e-13	3.935e-11	ENSMUSG00000058071, ENSMUSG00000073953, ENSMUSG00000050085, ENSMUSG00000061241, ENSMUSG00000023781, ENSMUSG00000053287, ENSMUSG00000030110, ENSMUSG00000073956, ENSMUSG00000047626, ENSMUSG00000063188, ENSMUSG00000062914, ENSMUSG00000027316, ENSMUSG00000027765, ENSMUSG00000056995, ENSMUSG00000044025, ENSMUSG00000073942, ENSMUSG00000073941, ENSMUSG00000073944, ENSMUSG00000078420, ENSMUSG00000001507,…	1.56077
GOTERM_MF_FAT	GO:0016712~oxidoreductase activity, acting on paired donors, with incorporation or reduction of molecular oxygen, reduced flavin or flavoprotein as one donor, and incorporation of one atom of oxygen	15	1.41208e-07	5.05513e-05	ENSMUSG00000003053, ENSMUSG00000062624, ENSMUSG00000022445, ENSMUSG00000027983, ENSMUSG00000032808, ENSMUSG00000014372, ENSMUSG00000025002, ENSMUSG00000025003, ENSMUSG00000025004, ENSMUSG00000061740, ENSMUSG00000068085, ENSMUSG00000068086, ENSMUSG00000067225, ENSMUSG00000042248, ENSMUSG00000057138, ENSMUSG00000054827	5.69811
GOTERM_MF_FAT	GO:0070330~aromatase activity	13	3.08171e-07	7.35475e-05	ENSMUSG00000003053, ENSMUSG00000062624, ENSMUSG00000022445, ENSMUSG00000027983, ENSMUSG00000032808, ENSMUSG00000014372, ENSMUSG00000025002, ENSMUSG00000025003, ENSMUSG00000025004, ENSMUSG00000068085, ENSMUSG00000068086, ENSMUSG00000067225, ENSMUSG00000042248, ENSMUSG00000054827	6.39083
GOTERM_MF_FAT	GO:0003708~retinoic acid receptor activity	8	1.61063e-06	0.000288262	ENSMUSG00000024309, ENSMUSG00000015846, ENSMUSG00000024330, ENSMUSG00000041354, ENSMUSG00000039656, ENSMUSG00000051390, ENSMUSG00000001288, ENSMUSG00000073422	11.143
GOTERM_MF_FAT	GO:0004886~retinoid-X receptor activity	7	3.21207e-06	0.000459864	ENSMUSG00000024309, ENSMUSG00000015846, ENSMUSG00000024330, ENSMUSG00000041354, ENSMUSG00000039656, ENSMUSG00000051390, ENSMUSG00000073422	13.0001
GOTERM_MF_FAT	GO:0020037~heme binding	24	1.40192e-05	0.00167158	ENSMUSG00000003053, ENSMUSG00000049858, ENSMUSG00000062624, ENSMUSG00000027983, ENSMUSG00000030451, ENSMUSG00000032808, ENSMUSG00000014372, ENSMUSG00000061740, ENSMUSG00000057778, ENSMUSG00000068085, ENSMUSG00000068086, ENSMUSG00000042248, ENSMUSG00000067231, ENSMUSG00000057138, ENSMUSG00000037499, ENSMUSG00000068083, ENSMUSG00000074882, ENSMUSG00000067229, ENSMUSG00000022445, ENSMUSG00000025002,…	2.78574
GOTERM_MF_FAT	GO:0046906~tetrapyrrole binding	24	3.07333e-05	0.00313869	ENSMUSG00000003053, ENSMUSG00000049858, ENSMUSG00000062624, ENSMUSG00000027983, ENSMUSG00000030451, ENSMUSG00000032808, ENSMUSG00000014372, ENSMUSG00000061740, ENSMUSG00000057778, ENSMUSG00000068085, ENSMUSG00000068086, ENSMUSG00000042248, ENSMUSG00000067231, ENSMUSG00000057138, ENSMUSG00000037499, ENSMUSG00000068083, ENSMUSG00000074882, ENSMUSG00000067229, ENSMUSG00000022445, ENSMUSG00000025002,…	2.6566
GOTERM_MF_FAT	GO:0042974~retinoic acid receptor binding	8	4.71168e-05	0.00420817	ENSMUSG00000024309, ENSMUSG00000024330, ENSMUSG00000024325, ENSMUSG00000041354, ENSMUSG00000051390, ENSMUSG00000001288, ENSMUSG00000073422, ENSMUSG00000002108	7.42865
GOTERM_MF_FAT	GO:0042809~vitamin D receptor binding	6	0.000147279	0.0116493	ENSMUSG00000024309, ENSMUSG00000024330, ENSMUSG00000024325, ENSMUSG00000041354, ENSMUSG00000051390, ENSMUSG00000073422	10.0287
GOTERM_MF_FAT	GO:0030375~thyroid hormone receptor coactivator activity	6	0.000256743	0.0182172	ENSMUSG00000024309, ENSMUSG00000024330, ENSMUSG00000024325, ENSMUSG00000041354, ENSMUSG00000051390, ENSMUSG00000073422	9.11698
GOTERM_MF_FAT	GO:0010861~thyroid hormone receptor activator activity	6	0.000256743	0.0182172	ENSMUSG00000024309, ENSMUSG00000024330, ENSMUSG00000024325, ENSMUSG00000041354, ENSMUSG00000051390, ENSMUSG00000073422	9.11698
GOTERM_MF_FAT	GO:0030546~receptor activator activity	6	0.000418535	0.0268807	ENSMUSG00000024309, ENSMUSG00000024330, ENSMUSG00000024325, ENSMUSG00000041354, ENSMUSG00000051390, ENSMUSG00000073422	8.35723
GOTERM_CC_FAT	GO:0000786~nucleosome	14	9.65137e-05	0.0381501	ENSMUSG00000049539, ENSMUSG00000069312, ENSMUSG00000036211, ENSMUSG00000068851, ENSMUSG00000069272, ENSMUSG00000070392, ENSMUSG00000068854, ENSMUSG00000036181, ENSMUSG00000064220, ENSMUSG00000058385, ENSMUSG00000075031, ENSMUSG00000018102, ENSMUSG00000063689, ENSMUSG00000052565, ENSMUSG00000068855, ENSMUSG00000069306, ENSMUSG00000058189, ENSMUSG00000069309	3.60598
GOTERM_CC_FAT	GO:0032993~protein-DNA complex	15	0.000196382	0.038802	ENSMUSG00000049539, ENSMUSG00000069312, ENSMUSG00000036211, ENSMUSG00000068851, ENSMUSG00000069272, ENSMUSG00000070392, ENSMUSG00000068854, ENSMUSG00000036181, ENSMUSG00000064220, ENSMUSG00000058385, ENSMUSG00000075031, ENSMUSG00000018102, ENSMUSG00000063689, ENSMUSG00000052565, ENSMUSG00000068855, ENSMUSG00000069306, ENSMUSG00000058189, ENSMUSG00000069309, ENSMUSG00000024833	3.19387
GOTERM_MF_FAT	GO:0035257~nuclear hormone receptor binding	9	0.000708826	0.0414258	ENSMUSG00000024309, ENSMUSG00000024330, ENSMUSG00000024325, ENSMUSG00000041354, ENSMUSG00000002307, ENSMUSG00000051390, ENSMUSG00000001288, ENSMUSG00000073422, ENSMUSG00000002108	4.42442
GOTERM_MF_FAT	GO:0009055~electron carrier activity	25	0.000992884	0.0495352	ENSMUSG00000003053, ENSMUSG00000025968, ENSMUSG00000049858, ENSMUSG00000062624, ENSMUSG00000005354, ENSMUSG00000027983, ENSMUSG00000032808, ENSMUSG00000014372, ENSMUSG00000061740, ENSMUSG00000068085, ENSMUSG00000068086, ENSMUSG00000042248, ENSMUSG00000057138, ENSMUSG00000067231, ENSMUSG00000068083, ENSMUSG00000074882, ENSMUSG00000067229, ENSMUSG00000022445, ENSMUSG00000011382, ENSMUSG00000075704,…	2.06862
GOTERM_MF_FAT	GO:0046966~thyroid hormone receptor binding	6	0.000956922	0.0513635	ENSMUSG00000024309, ENSMUSG00000024330, ENSMUSG00000024325, ENSMUSG00000041354, ENSMUSG00000051390, ENSMUSG00000073422	7.16334
GOTERM_MF_FAT	GO:0051427~hormone receptor binding	9	0.00184345	0.084308	ENSMUSG00000024309, ENSMUSG00000024330, ENSMUSG00000024325, ENSMUSG00000041354, ENSMUSG00000002307, ENSMUSG00000051390, ENSMUSG00000001288, ENSMUSG00000073422, ENSMUSG00000002108	3.85718
GOTERM_BP_FAT	GO:0006334~nucleosome assembly	14	0.000374225	0.107467	ENSMUSG00000049539, ENSMUSG00000069312, ENSMUSG00000036211, ENSMUSG00000068851, ENSMUSG00000069272, ENSMUSG00000070392, ENSMUSG00000068854, ENSMUSG00000036181, ENSMUSG00000064220, ENSMUSG00000058385, ENSMUSG00000075031, ENSMUSG00000018102, ENSMUSG00000063689, ENSMUSG00000052565, ENSMUSG00000068855, ENSMUSG00000069306, ENSMUSG00000058189, ENSMUSG00000069309	3.17795
GOTERM_BP_FAT	GO:0031497~chromatin assembly	14	0.000491342	0.124268	ENSMUSG00000049539, ENSMUSG00000069312, ENSMUSG00000036211, ENSMUSG00000068851, ENSMUSG00000069272, ENSMUSG00000070392, ENSMUSG00000068854, ENSMUSG00000036181, ENSMUSG00000064220, ENSMUSG00000058385, ENSMUSG00000075031, ENSMUSG00000018102, ENSMUSG00000063689, ENSMUSG00000052565, ENSMUSG00000068855, ENSMUSG00000069306, ENSMUSG00000058189, ENSMUSG00000069309	3.0932
GOTERM_BP_FAT	GO:0065004~protein-DNA complex assembly	14	0.000560676	0.127404	ENSMUSG00000049539, ENSMUSG00000069312, ENSMUSG00000036211, ENSMUSG00000068851, ENSMUSG00000069272, ENSMUSG00000070392, ENSMUSG00000068854, ENSMUSG00000036181, ENSMUSG00000064220, ENSMUSG00000058385, ENSMUSG00000075031, ENSMUSG00000018102, ENSMUSG00000063689, ENSMUSG00000052565, ENSMUSG00000068855, ENSMUSG00000069306, ENSMUSG00000058189, ENSMUSG00000069309	3.0525
GOTERM_BP_FAT	GO:0034728~nucleosome organization	14	0.000560676	0.127404	ENSMUSG00000049539, ENSMUSG00000069312, ENSMUSG00000036211, ENSMUSG00000068851, ENSMUSG00000069272, ENSMUSG00000070392, ENSMUSG00000068854, ENSMUSG00000036181, ENSMUSG00000064220, ENSMUSG00000058385, ENSMUSG00000075031, ENSMUSG00000018102, ENSMUSG00000063689, ENSMUSG00000052565, ENSMUSG00000068855, ENSMUSG00000069306, ENSMUSG00000058189, ENSMUSG00000069309	3.0525
GOTERM_MF_FAT	GO:0045028~purinergic nucleotide receptor activity, G-protein coupled	7	0.00366624	0.151568	ENSMUSG00000036362, ENSMUSG00000067714, ENSMUSG00000036381, ENSMUSG00000020178, ENSMUSG00000027765, ENSMUSG00000051431, ENSMUSG00000036353	4.50005
GOTERM_MF_FAT	GO:0001608~nucleotide receptor activity, G-protein coupled	7	0.00366624	0.151568	ENSMUSG00000036362, ENSMUSG00000067714, ENSMUSG00000036381, ENSMUSG00000020178, ENSMUSG00000027765, ENSMUSG00000051431, ENSMUSG00000036353	4.50005
GOTERM_BP_FAT	GO:0006333~chromatin assembly or disassembly	17	0.000800304	0.162107	ENSMUSG00000069312, ENSMUSG00000049539, ENSMUSG00000036211, ENSMUSG00000068851, ENSMUSG00000069272, ENSMUSG00000070392, ENSMUSG00000068854, ENSMUSG00000063870, ENSMUSG00000036181, ENSMUSG00000064220, ENSMUSG00000024926, ENSMUSG00000058385, ENSMUSG00000075031, ENSMUSG00000018102, ENSMUSG00000063689, ENSMUSG00000025369, ENSMUSG00000052565, ENSMUSG00000068855, ENSMUSG00000069306, ENSMUSG00000058189,…	2.58443
GOTERM_MF_FAT	GO:0030545~receptor regulator activity	6	0.00433065	0.167059	ENSMUSG00000024309, ENSMUSG00000024330, ENSMUSG00000024325, ENSMUSG00000041354, ENSMUSG00000051390, ENSMUSG00000073422	5.27825
GOTERM_CC_FAT	GO:0000785~chromatin	22	0.00146895	0.179198	ENSMUSG00000049539, ENSMUSG00000069312, ENSMUSG00000036211, ENSMUSG00000069272, ENSMUSG00000068851, ENSMUSG00000068854, ENSMUSG00000024926, ENSMUSG00000058385, ENSMUSG00000075031, ENSMUSG00000018102, ENSMUSG00000024325, ENSMUSG00000063689, ENSMUSG00000025369, ENSMUSG00000052565, ENSMUSG00000002307, ENSMUSG00000068855, ENSMUSG00000058189, ENSMUSG00000000902, ENSMUSG00000070392, ENSMUSG00000063870,…	2.12925
GOTERM_BP_FAT	GO:0006323~DNA packaging	16	0.00101993	0.186689	ENSMUSG00000069312, ENSMUSG00000049539, ENSMUSG00000036211, ENSMUSG00000038252, ENSMUSG00000068851, ENSMUSG00000069272, ENSMUSG00000070392, ENSMUSG00000068854, ENSMUSG00000036181, ENSMUSG00000064220, ENSMUSG00000058385, ENSMUSG00000075031, ENSMUSG00000018102, ENSMUSG00000063689, ENSMUSG00000052565, ENSMUSG00000068855, ENSMUSG00000069306, ENSMUSG00000058189, ENSMUSG00000071646, ENSMUSG00000069309	2.62507
GOTERM_MF_FAT	GO:0001614~purinergic nucleotide receptor activity	7	0.00541854	0.194364	ENSMUSG00000036362, ENSMUSG00000067714, ENSMUSG00000036381, ENSMUSG00000020178, ENSMUSG00000027765, ENSMUSG00000051431, ENSMUSG00000036353	4.17862
GOTERM_MF_FAT	GO:0016502~nucleotide receptor activity	7	0.00541854	0.194364	ENSMUSG00000036362, ENSMUSG00000067714, ENSMUSG00000036381, ENSMUSG00000020178, ENSMUSG00000027765, ENSMUSG00000051431, ENSMUSG00000036353	4.17862
GOTERM_MF_FAT	GO:0030374~ligand-dependent nuclear receptor transcription coactivator activity	6	0.0068628	0.228571	ENSMUSG00000024309, ENSMUSG00000024330, ENSMUSG00000024325, ENSMUSG00000041354, ENSMUSG00000051390, ENSMUSG00000073422	4.77556
GOTERM_CC_FAT	GO:0016021~integral to membrane	396	0.00277747	0.244382	ENSMUSG00000053287, ENSMUSG00000063188, ENSMUSG00000047626, ENSMUSG00000025488, ENSMUSG00000040447, ENSMUSG00000006463, ENSMUSG00000025489, ENSMUSG00000001507, ENSMUSG00000059874, ENSMUSG00000019769, ENSMUSG00000025491, ENSMUSG00000025492, ENSMUSG00000042042, ENSMUSG00000066264, ENSMUSG00000025227, ENSMUSG00000037936, ENSMUSG00000075113, ENSMUSG00000075318, ENSMUSG00000048772, ENSMUSG00000062629,…	1.1077
GOTERM_MF_FAT	GO:0005506~iron ion binding	33	0.00818364	0.254857	ENSMUSG00000003053, ENSMUSG00000025968, ENSMUSG00000037190, ENSMUSG00000049858, ENSMUSG00000032374, ENSMUSG00000062624, ENSMUSG00000027983, ENSMUSG00000030451, ENSMUSG00000022780, ENSMUSG00000032808, ENSMUSG00000014372, ENSMUSG00000061740, ENSMUSG00000057778, ENSMUSG00000068085, ENSMUSG00000068086, ENSMUSG00000042248, ENSMUSG00000057138, ENSMUSG00000067231, ENSMUSG00000037499, ENSMUSG00000062382,…	1.6081
GOTERM_CC_FAT	GO:0031224~intrinsic to membrane	407	0.0042147	0.288531	ENSMUSG00000053287, ENSMUSG00000063188, ENSMUSG00000047626, ENSMUSG00000025488, ENSMUSG00000040447, ENSMUSG00000027316, ENSMUSG00000006463, ENSMUSG00000025489, ENSMUSG00000001507, ENSMUSG00000059874, ENSMUSG00000019769, ENSMUSG00000025491, ENSMUSG00000025492, ENSMUSG00000042042, ENSMUSG00000066264, ENSMUSG00000025227, ENSMUSG00000037936, ENSMUSG00000075113, ENSMUSG00000075318, ENSMUSG00000048772,…	1.09901
GOTERM_BP_FAT	GO:0034097~response to cytokine stimulus	8	0.00251432	0.375358	ENSMUSG00000079012, ENSMUSG00000066361, ENSMUSG00000041481, ENSMUSG00000066363, ENSMUSG00000007659, ENSMUSG00000021816, ENSMUSG00000021091, ENSMUSG00000058207	4.14268
GOTERM_MF_FAT	GO:0004879~ligand-dependent nuclear receptor activity	9	0.0174682	0.451652	ENSMUSG00000024309, ENSMUSG00000015846, ENSMUSG00000024330, ENSMUSG00000041354, ENSMUSG00000039656, ENSMUSG00000051390, ENSMUSG00000001288, ENSMUSG00000073422, ENSMUSG00000002108	2.68625
GOTERM_CC_FAT	GO:0044427~chromosomal part	32	0.00943714	0.471055	ENSMUSG00000069312, ENSMUSG00000049539, ENSMUSG00000036211, ENSMUSG00000068851, ENSMUSG00000069272, ENSMUSG00000068854, ENSMUSG00000044390, ENSMUSG00000024926, ENSMUSG00000002324, ENSMUSG00000058385, ENSMUSG00000075031, ENSMUSG00000018102, ENSMUSG00000024325, ENSMUSG00000063689, ENSMUSG00000025369, ENSMUSG00000021245, ENSMUSG00000052565, ENSMUSG00000038290, ENSMUSG00000002307, ENSMUSG00000068855,…	1.60698
GOTERM_BP_FAT	GO:0019884~antigen processing and presentation of exogenous antigen	7	0.00565303	0.626183	ENSMUSG00000024334, ENSMUSG00000037649, ENSMUSG00000024308, ENSMUSG00000078153, ENSMUSG00000022216, ENSMUSG00000079197, ENSMUSG00000079547, ENSMUSG00000037548	4.14268
GOTERM_MF_FAT	GO:0003840~gamma-glutamyltransferase activity	3	0.0315972	0.648288	ENSMUSG00000006344, ENSMUSG00000006345, ENSMUSG00000040471	10.0287
GOTERM_CC_FAT	GO:0005853~eukaryotic translation elongation factor 1 complex	3	0.0215351	0.666022	ENSMUSG00000025967, ENSMUSG00000071644, ENSMUSG00000055762	11.977
GOTERM_CC_FAT	GO:0042613~MHC class II protein complex	4	0.0209914	0.705174	ENSMUSG00000024334, ENSMUSG00000037649, ENSMUSG00000079547, ENSMUSG00000037548	6.38774
GOTERM_MF_FAT	GO:0016594~glycine binding	3	0.0455414	0.765669	ENSMUSG00000002769, ENSMUSG00000001323, ENSMUSG00000000263	8.35723
GOTERM_CC_FAT	GO:0005694~chromosome	34	0.0330582	0.778048	ENSMUSG00000069312, ENSMUSG00000049539, ENSMUSG00000036211, ENSMUSG00000068851, ENSMUSG00000069272, ENSMUSG00000068854, ENSMUSG00000044390, ENSMUSG00000024926, ENSMUSG00000002324, ENSMUSG00000058385, ENSMUSG00000075031, ENSMUSG00000018102, ENSMUSG00000024325, ENSMUSG00000063689, ENSMUSG00000025369, ENSMUSG00000021245, ENSMUSG00000052565, ENSMUSG00000038290, ENSMUSG00000002307, ENSMUSG00000068855,…	1.4364
GOTERM_MF_FAT	GO:0005549~odorant binding	12	0.0515874	0.794054	ENSMUSG00000066153, ENSMUSG00000066154, ENSMUSG00000058523, ENSMUSG00000073839, ENSMUSG00000078689, ENSMUSG00000073834, ENSMUSG00000073832, ENSMUSG00000073830, ENSMUSG00000073842, ENSMUSG00000078680, ENSMUSG00000078687, ENSMUSG00000075142, ENSMUSG00000078675, ENSMUSG00000078688, ENSMUSG00000075140, ENSMUSG00000078686, ENSMUSG00000041333, ENSMUSG00000078683, ENSMUSG00000078672, ENSMUSG00000078673	1.8922
GOTERM_BP_FAT	GO:0009101~glycoprotein biosynthetic process	15	0.0106505	0.803328	ENSMUSG00000023274, ENSMUSG00000040364, ENSMUSG00000026811, ENSMUSG00000039357, ENSMUSG00000032437, ENSMUSG00000079442, ENSMUSG00000036356, ENSMUSG00000079445, ENSMUSG00000026856, ENSMUSG00000067370, ENSMUSG00000037470, ENSMUSG00000045216, ENSMUSG00000055978, ENSMUSG00000042042, ENSMUSG00000039308	2.12445
GOTERM_MF_FAT	GO:0004428~inositol or phosphatidylinositol kinase activity	6	0.0552258	0.803485	ENSMUSG00000028126, ENSMUSG00000032599, ENSMUSG00000046854, ENSMUSG00000038861, ENSMUSG00000025178, ENSMUSG00000021458	2.86534
GOTERM_MF_FAT	GO:0046982~protein heterodimerization activity	13	0.0576886	0.805305	ENSMUSG00000024309, ENSMUSG00000041354, ENSMUSG00000003873, ENSMUSG00000020178, ENSMUSG00000021250, ENSMUSG00000024325, ENSMUSG00000024330, ENSMUSG00000051390, ENSMUSG00000007659, ENSMUSG00000025997, ENSMUSG00000024833, ENSMUSG00000002578, ENSMUSG00000073422	1.79577
GOTERM_BP_FAT	GO:0006978~DNA damage response, signal transduction by p53 class mediator resulting in transcription of p21 class mediator	3	0.0104498	0.817642	ENSMUSG00000041147, ENSMUSG00000030330, ENSMUSG00000024926	16.5707
GOTERM_BP_FAT	GO:0042772~DNA damage response, signal transduction resulting in transcription	3	0.0104498	0.817642	ENSMUSG00000041147, ENSMUSG00000030330, ENSMUSG00000024926	16.5707
GOTERM_BP_FAT	GO:0045087~innate immune response	14	0.0120194	0.822444	ENSMUSG00000079343, ENSMUSG00000024863, ENSMUSG00000028099, ENSMUSG00000033307, ENSMUSG00000026874, ENSMUSG00000037523, ENSMUSG00000045322, ENSMUSG00000055172, ENSMUSG00000013707, ENSMUSG00000023973, ENSMUSG00000025383, ENSMUSG00000038521, ENSMUSG00000038527, ENSMUSG00000026072	2.16813
GOTERM_CC_FAT	GO:0005792~microsome	18	0.0491063	0.841935	ENSMUSG00000003053, ENSMUSG00000055980, ENSMUSG00000062624, ENSMUSG00000024308, ENSMUSG00000032932, ENSMUSG00000022445, ENSMUSG00000021248, ENSMUSG00000027983, ENSMUSG00000032808, ENSMUSG00000014372, ENSMUSG00000038213, ENSMUSG00000025002, ENSMUSG00000025003, ENSMUSG00000025004, ENSMUSG00000068085, ENSMUSG00000068086, ENSMUSG00000042248, ENSMUSG00000067225, ENSMUSG00000054827	1.63323
GOTERM_CC_FAT	GO:0005795~Golgi stack	6	0.0467217	0.854604	ENSMUSG00000040451, ENSMUSG00000028126, ENSMUSG00000042042, ENSMUSG00000026878, ENSMUSG00000020541, ENSMUSG00000036356	2.99425
GOTERM_MF_FAT	GO:0004415~hyalurononglucosaminidase activity	3	0.0785397	0.858037	ENSMUSG00000036091, ENSMUSG00000010051, ENSMUSG00000010047	6.26792
GOTERM_MF_FAT	GO:0016755~transferase activity, transferring amino-acyl groups	4	0.0772981	0.862792	ENSMUSG00000006344, ENSMUSG00000006345, ENSMUSG00000040471, ENSMUSG00000027403	3.93282
GOTERM_MF_FAT	GO:0003713~transcription coactivator activity	11	0.0751427	0.86433	ENSMUSG00000028066, ENSMUSG00000059995, ENSMUSG00000024309, ENSMUSG00000024330, ENSMUSG00000030330, ENSMUSG00000024325, ENSMUSG00000041354, ENSMUSG00000002307, ENSMUSG00000051390, ENSMUSG00000024926, ENSMUSG00000073422	1.83859
GOTERM_MF_FAT	GO:0008138~protein tyrosine/serine/threonine phosphatase activity	6	0.0739246	0.86953	ENSMUSG00000027001, ENSMUSG00000063235, ENSMUSG00000027368, ENSMUSG00000053716, ENSMUSG00000053205, ENSMUSG00000071748, ENSMUSG00000013663	2.63913
GOTERM_CC_FAT	GO:0010008~endosome membrane	6	0.0647247	0.874361	ENSMUSG00000025351, ENSMUSG00000020790, ENSMUSG00000037649, ENSMUSG00000020541, ENSMUSG00000037548, ENSMUSG00000020132	2.7376
GOTERM_CC_FAT	GO:0044440~endosomal part	6	0.0647247	0.874361	ENSMUSG00000025351, ENSMUSG00000020790, ENSMUSG00000037649, ENSMUSG00000020541, ENSMUSG00000037548, ENSMUSG00000020132	2.7376
GOTERM_CC_FAT	GO:0042598~vesicular fraction	18	0.0633877	0.889112	ENSMUSG00000003053, ENSMUSG00000055980, ENSMUSG00000062624, ENSMUSG00000024308, ENSMUSG00000032932, ENSMUSG00000022445, ENSMUSG00000021248, ENSMUSG00000027983, ENSMUSG00000032808, ENSMUSG00000014372, ENSMUSG00000038213, ENSMUSG00000025002, ENSMUSG00000025003, ENSMUSG00000025004, ENSMUSG00000068085, ENSMUSG00000068086, ENSMUSG00000042248, ENSMUSG00000067225, ENSMUSG00000054827	1.57939
GOTERM_CC_FAT	GO:0005793~ER-Golgi intermediate compartment	4	0.0742001	0.891314	ENSMUSG00000037470, ENSMUSG00000024941, ENSMUSG00000037722, ENSMUSG00000024150	3.99234
GOTERM_BP_FAT	GO:0048002~antigen processing and presentation of peptide antigen	7	0.0170396	0.901744	ENSMUSG00000024334, ENSMUSG00000038213, ENSMUSG00000037649, ENSMUSG00000024308, ENSMUSG00000006611, ENSMUSG00000079547, ENSMUSG00000037548	3.31415
GOTERM_BP_FAT	GO:0002455~humoral immune response mediated by circulating immunoglobulin	7	0.0170396	0.901744	ENSMUSG00000055172, ENSMUSG00000053175, ENSMUSG00000024863, ENSMUSG00000079343, ENSMUSG00000038521, ENSMUSG00000038527, ENSMUSG00000026874	3.31415
GOTERM_CC_FAT	GO:0045121~membrane raft	10	0.0832204	0.903131	ENSMUSG00000032839, ENSMUSG00000026880, ENSMUSG00000023274, ENSMUSG00000027748, ENSMUSG00000037936, ENSMUSG00000030341, ENSMUSG00000000409, ENSMUSG00000032562, ENSMUSG00000022770, ENSMUSG00000025178	1.87875
GOTERM_BP_FAT	GO:0021545~cranial nerve development	5	0.0203433	0.927823	ENSMUSG00000048763, ENSMUSG00000018166, ENSMUSG00000075588, ENSMUSG00000022601, ENSMUSG00000018973	4.60298
GOTERM_BP_FAT	GO:0030330~DNA damage response, signal transduction by p53 class mediator	5	0.0245693	0.951319	ENSMUSG00000041147, ENSMUSG00000030330, ENSMUSG00000053175, ENSMUSG00000024926, ENSMUSG00000033307	4.36072
GOTERM_BP_FAT	GO:0007569~cell aging	6	0.027936	0.956264	ENSMUSG00000007817, ENSMUSG00000041147, ENSMUSG00000026814, ENSMUSG00000033307, ENSMUSG00000024975, ENSMUSG00000000282	3.42843
GOTERM_BP_FAT	GO:0043434~response to peptide hormone stimulus	12	0.0274445	0.96005	ENSMUSG00000055980, ENSMUSG00000057177, ENSMUSG00000079012, ENSMUSG00000066361, ENSMUSG00000041481, ENSMUSG00000004788, ENSMUSG00000020546, ENSMUSG00000066363, ENSMUSG00000021091, ENSMUSG00000004043, ENSMUSG00000058207, ENSMUSG00000002108	2.09315
GOTERM_BP_FAT	GO:0006958~complement activation, classical pathway	6	0.0319148	0.962524	ENSMUSG00000055172, ENSMUSG00000024863, ENSMUSG00000079343, ENSMUSG00000038521, ENSMUSG00000038527, ENSMUSG00000026874	3.31415
GOTERM_BP_FAT	GO:0009100~glycoprotein metabolic process	16	0.0316835	0.96668	ENSMUSG00000023274, ENSMUSG00000040364, ENSMUSG00000026811, ENSMUSG00000039357, ENSMUSG00000032437, ENSMUSG00000079442, ENSMUSG00000036356, ENSMUSG00000079445, ENSMUSG00000022770, ENSMUSG00000026856, ENSMUSG00000067370, ENSMUSG00000037470, ENSMUSG00000045216, ENSMUSG00000055978, ENSMUSG00000042042, ENSMUSG00000039308	1.80362
GOTERM_BP_FAT	GO:0019882~antigen processing and presentation	11	0.0360666	0.971857	ENSMUSG00000024334, ENSMUSG00000038213, ENSMUSG00000024337, ENSMUSG00000037649, ENSMUSG00000024308, ENSMUSG00000006611, ENSMUSG00000078153, ENSMUSG00000022216, ENSMUSG00000079197, ENSMUSG00000079547, ENSMUSG00000037548, ENSMUSG00000003420	2.09515
GOTERM_BP_FAT	GO:0003012~muscle system process	9	0.0474339	0.97208	ENSMUSG00000057003, ENSMUSG00000006457, ENSMUSG00000028464, ENSMUSG00000018379, ENSMUSG00000039824, ENSMUSG00000040712, ENSMUSG00000022770, ENSMUSG00000060680, ENSMUSG00000000263	2.22592
GOTERM_BP_FAT	GO:0043413~biopolymer glycosylation	11	0.0468766	0.9739	ENSMUSG00000037470, ENSMUSG00000023274, ENSMUSG00000040364, ENSMUSG00000026811, ENSMUSG00000039357, ENSMUSG00000032437, ENSMUSG00000055978, ENSMUSG00000079442, ENSMUSG00000079445, ENSMUSG00000026856, ENSMUSG00000067370	2.00306
GOTERM_BP_FAT	GO:0070085~glycosylation	11	0.0468766	0.9739	ENSMUSG00000037470, ENSMUSG00000023274, ENSMUSG00000040364, ENSMUSG00000026811, ENSMUSG00000039357, ENSMUSG00000032437, ENSMUSG00000055978, ENSMUSG00000079442, ENSMUSG00000079445, ENSMUSG00000026856, ENSMUSG00000067370	2.00306
GOTERM_BP_FAT	GO:0006486~protein amino acid glycosylation	11	0.0468766	0.9739	ENSMUSG00000037470, ENSMUSG00000023274, ENSMUSG00000040364, ENSMUSG00000026811, ENSMUSG00000039357, ENSMUSG00000032437, ENSMUSG00000055978, ENSMUSG00000079442, ENSMUSG00000079445, ENSMUSG00000026856, ENSMUSG00000067370	2.00306
GOTERM_BP_FAT	GO:0034622~cellular macromolecular complex assembly	21	0.0385403	0.974607	ENSMUSG00000049539, ENSMUSG00000069312, ENSMUSG00000036211, ENSMUSG00000069272, ENSMUSG00000068851, ENSMUSG00000068854, ENSMUSG00000058385, ENSMUSG00000020513, ENSMUSG00000075031, ENSMUSG00000018102, ENSMUSG00000027079, ENSMUSG00000063689, ENSMUSG00000052565, ENSMUSG00000068855, ENSMUSG00000058189, ENSMUSG00000038335, ENSMUSG00000022601, ENSMUSG00000027763, ENSMUSG00000068206, ENSMUSG00000070392,…	1.60362
GOTERM_BP_FAT	GO:0051276~chromosome organization	34	0.0465982	0.976259	ENSMUSG00000069312, ENSMUSG00000049539, ENSMUSG00000036211, ENSMUSG00000030330, ENSMUSG00000037032, ENSMUSG00000068851, ENSMUSG00000069272, ENSMUSG00000068854, ENSMUSG00000055067, ENSMUSG00000024926, ENSMUSG00000034021, ENSMUSG00000002324, ENSMUSG00000027630, ENSMUSG00000058385, ENSMUSG00000003868, ENSMUSG00000075031, ENSMUSG00000018102, ENSMUSG00000024325, ENSMUSG00000008958, ENSMUSG00000063689,…	1.39457
GOTERM_BP_FAT	GO:0006690~icosanoid metabolic process	6	0.0512408	0.976702	ENSMUSG00000020892, ENSMUSG00000030341, ENSMUSG00000006344, ENSMUSG00000061740, ENSMUSG00000031613, ENSMUSG00000021458	2.92425
GOTERM_BP_FAT	GO:0006749~glutathione metabolic process	5	0.0531761	0.977488	ENSMUSG00000001663, ENSMUSG00000006344, ENSMUSG00000006345, ENSMUSG00000040471, ENSMUSG00000033318	3.45224
GOTERM_BP_FAT	GO:0021675~nerve development	5	0.0531761	0.977488	ENSMUSG00000048763, ENSMUSG00000018166, ENSMUSG00000075588, ENSMUSG00000022601, ENSMUSG00000018973	3.45224
GOTERM_BP_FAT	GO:0002478~antigen processing and presentation of exogenous peptide antigen	5	0.0464473	0.978771	ENSMUSG00000024334, ENSMUSG00000037649, ENSMUSG00000024308, ENSMUSG00000079547, ENSMUSG00000037548	3.60233
GOTERM_BP_FAT	GO:0040007~growth	19	0.043429	0.978791	ENSMUSG00000030208, ENSMUSG00000021732, ENSMUSG00000052613, ENSMUSG00000007817, ENSMUSG00000027358, ENSMUSG00000039395, ENSMUSG00000040451, ENSMUSG00000039656, ENSMUSG00000037003, ENSMUSG00000024811, ENSMUSG00000047824, ENSMUSG00000041147, ENSMUSG00000025352, ENSMUSG00000015846, ENSMUSG00000022089, ENSMUSG00000007659, ENSMUSG00000006464, ENSMUSG00000038210, ENSMUSG00000013663	1.63132
GOTERM_BP_FAT	GO:0006790~sulfur metabolic process	11	0.0562863	0.979968	ENSMUSG00000001663, ENSMUSG00000002769, ENSMUSG00000006344, ENSMUSG00000045216, ENSMUSG00000006345, ENSMUSG00000040471, ENSMUSG00000039308, ENSMUSG00000036356, ENSMUSG00000004043, ENSMUSG00000024899, ENSMUSG00000033318	1.93913
GOTERM_BP_FAT	GO:0002009~morphogenesis of an epithelium	17	0.058044	0.980301	ENSMUSG00000027002, ENSMUSG00000021732, ENSMUSG00000052613, ENSMUSG00000027358, ENSMUSG00000025217, ENSMUSG00000075588, ENSMUSG00000001288, ENSMUSG00000030110, ENSMUSG00000030123, ENSMUSG00000025231, ENSMUSG00000022770, ENSMUSG00000031523, ENSMUSG00000004791, ENSMUSG00000028463, ENSMUSG00000024986, ENSMUSG00000004043, ENSMUSG00000038210	1.62834
GOTERM_BP_FAT	GO:0000956~nuclear-transcribed mRNA catabolic process	6	0.0458899	0.980479	ENSMUSG00000045817, ENSMUSG00000005682, ENSMUSG00000038290, ENSMUSG00000064030, ENSMUSG00000022774, ENSMUSG00000001415	3.01286
GOTERM_BP_FAT	GO:0009952~anterior/posterior pattern formation	16	0.0428494	0.980581	ENSMUSG00000033837, ENSMUSG00000027002, ENSMUSG00000048763, ENSMUSG00000067336, ENSMUSG00000075588, ENSMUSG00000001288, ENSMUSG00000038236, ENSMUSG00000023781, ENSMUSG00000018973, ENSMUSG00000025491, ENSMUSG00000025352, ENSMUSG00000024325, ENSMUSG00000038227, ENSMUSG00000000938, ENSMUSG00000024986, ENSMUSG00000038210	1.73289
GOTERM_BP_FAT	GO:0000184~nuclear-transcribed mRNA catabolic process, nonsense-mediated decay	5	0.068124	0.981449	ENSMUSG00000005682, ENSMUSG00000038290, ENSMUSG00000064030, ENSMUSG00000022774, ENSMUSG00000001415	3.18668
GOTERM_BP_FAT	GO:0006936~muscle contraction	8	0.068011	0.98301	ENSMUSG00000057003, ENSMUSG00000006457, ENSMUSG00000028464, ENSMUSG00000018379, ENSMUSG00000039824, ENSMUSG00000022770, ENSMUSG00000060680, ENSMUSG00000000263	2.20943
GOTERM_BP_FAT	GO:0002250~adaptive immune response	10	0.0655154	0.983697	ENSMUSG00000055172, ENSMUSG00000037649, ENSMUSG00000053175, ENSMUSG00000024863, ENSMUSG00000079343, ENSMUSG00000070427, ENSMUSG00000038521, ENSMUSG00000038527, ENSMUSG00000022770, ENSMUSG00000026874	1.97271
GOTERM_BP_FAT	GO:0002460~adaptive immune response based on somatic recombination of immune receptors built from immunoglobulin superfamily domains	10	0.0655154	0.983697	ENSMUSG00000055172, ENSMUSG00000037649, ENSMUSG00000053175, ENSMUSG00000024863, ENSMUSG00000079343, ENSMUSG00000070427, ENSMUSG00000038521, ENSMUSG00000038527, ENSMUSG00000022770, ENSMUSG00000026874	1.97271
GOTERM_BP_FAT	GO:0006325~chromatin organization	27	0.0643254	0.98412	ENSMUSG00000049539, ENSMUSG00000069312, ENSMUSG00000036211, ENSMUSG00000030330, ENSMUSG00000037032, ENSMUSG00000068851, ENSMUSG00000069272, ENSMUSG00000068854, ENSMUSG00000055067, ENSMUSG00000024926, ENSMUSG00000027630, ENSMUSG00000058385, ENSMUSG00000003868, ENSMUSG00000075031, ENSMUSG00000018102, ENSMUSG00000024325, ENSMUSG00000008958, ENSMUSG00000063689, ENSMUSG00000025369, ENSMUSG00000052565,…	1.42035
GOTERM_BP_FAT	GO:0006956~complement activation	6	0.0629902	0.9844	ENSMUSG00000055172, ENSMUSG00000024863, ENSMUSG00000079343, ENSMUSG00000038521, ENSMUSG00000038527, ENSMUSG00000026874	2.76179
GOTERM_BP_FAT	GO:0002541~activation of plasma proteins involved in acute inflammatory response	6	0.0629902	0.9844	ENSMUSG00000055172, ENSMUSG00000024863, ENSMUSG00000079343, ENSMUSG00000038521, ENSMUSG00000038527, ENSMUSG00000026874	2.76179
GOTERM_BP_FAT	GO:0033559~unsaturated fatty acid metabolic process	6	0.0629902	0.9844	ENSMUSG00000020892, ENSMUSG00000030341, ENSMUSG00000006344, ENSMUSG00000061740, ENSMUSG00000031613, ENSMUSG00000021458	2.76179
GOTERM_BP_FAT	GO:0019886~antigen processing and presentation of exogenous peptide antigen via MHC class II	4	0.0679125	0.984521	ENSMUSG00000024334, ENSMUSG00000037649, ENSMUSG00000079547, ENSMUSG00000037548	4.14268
GOTERM_BP_FAT	GO:0002495~antigen processing and presentation of peptide antigen via MHC class II	4	0.0679125	0.984521	ENSMUSG00000024334, ENSMUSG00000037649, ENSMUSG00000079547, ENSMUSG00000037548	4.14268
GOTERM_BP_FAT	GO:0007568~aging	8	0.0730364	0.984831	ENSMUSG00000004842, ENSMUSG00000007817, ENSMUSG00000041147, ENSMUSG00000026380, ENSMUSG00000026814, ENSMUSG00000033307, ENSMUSG00000024975, ENSMUSG00000000282	2.17321
GOTERM_BP_FAT	GO:0032012~regulation of ARF protein signal transduction	6	0.0761278	0.986099	ENSMUSG00000017132, ENSMUSG00000027255, ENSMUSG00000038206, ENSMUSG00000037126, ENSMUSG00000011877, ENSMUSG00000029722	2.61643
GOTERM_BP_FAT	GO:0006518~peptide metabolic process	6	0.0761278	0.986099	ENSMUSG00000001663, ENSMUSG00000024308, ENSMUSG00000006344, ENSMUSG00000006345, ENSMUSG00000040471, ENSMUSG00000033318	2.61643
GOTERM_BP_FAT	GO:0006750~glutathione biosynthetic process	3	0.0797478	0.987602	ENSMUSG00000006344, ENSMUSG00000006345, ENSMUSG00000040471	6.21402
GOTERM_BP_FAT	GO:0044272~sulfur compound biosynthetic process	6	0.098372	0.987901	ENSMUSG00000006344, ENSMUSG00000045216, ENSMUSG00000006345, ENSMUSG00000040471, ENSMUSG00000039308, ENSMUSG00000036356	2.42499
GOTERM_BP_FAT	GO:0016064~immunoglobulin mediated immune response	8	0.0837275	0.988046	ENSMUSG00000055172, ENSMUSG00000037649, ENSMUSG00000053175, ENSMUSG00000024863, ENSMUSG00000079343, ENSMUSG00000038521, ENSMUSG00000038527, ENSMUSG00000026874	2.10422
GOTERM_BP_FAT	GO:0002449~lymphocyte mediated immunity	9	0.0863099	0.988625	ENSMUSG00000055172, ENSMUSG00000037649, ENSMUSG00000053175, ENSMUSG00000024863, ENSMUSG00000079343, ENSMUSG00000038521, ENSMUSG00000038527, ENSMUSG00000022770, ENSMUSG00000026874	1.96232
GOTERM_BP_FAT	GO:0006511~ubiquitin-dependent protein catabolic process	14	0.0831793	0.988779	ENSMUSG00000021901, ENSMUSG00000044308, ENSMUSG00000033909, ENSMUSG00000071533, ENSMUSG00000036712, ENSMUSG00000038429, ENSMUSG00000027630, ENSMUSG00000038206, ENSMUSG00000005682, ENSMUSG00000064145, ENSMUSG00000038545, ENSMUSG00000040525, ENSMUSG00000005262, ENSMUSG00000034235	1.64532
GOTERM_BP_FAT	GO:0019220~regulation of phosphate metabolic process	25	0.0983447	0.988804	ENSMUSG00000039515, ENSMUSG00000032601, ENSMUSG00000020178, ENSMUSG00000032562, ENSMUSG00000040687, ENSMUSG00000024998, ENSMUSG00000027330, ENSMUSG00000055980, ENSMUSG00000068206, ENSMUSG00000027001, ENSMUSG00000038976, ENSMUSG00000023274, ENSMUSG00000027358, ENSMUSG00000067336, ENSMUSG00000028062, ENSMUSG00000003873, ENSMUSG00000042626, ENSMUSG00000018821, ENSMUSG00000031750, ENSMUSG00000022770,…	1.37631
GOTERM_BP_FAT	GO:0051174~regulation of phosphorus metabolic process	25	0.0983447	0.988804	ENSMUSG00000039515, ENSMUSG00000032601, ENSMUSG00000020178, ENSMUSG00000032562, ENSMUSG00000040687, ENSMUSG00000024998, ENSMUSG00000027330, ENSMUSG00000055980, ENSMUSG00000068206, ENSMUSG00000027001, ENSMUSG00000038976, ENSMUSG00000023274, ENSMUSG00000027358, ENSMUSG00000067336, ENSMUSG00000028062, ENSMUSG00000003873, ENSMUSG00000042626, ENSMUSG00000018821, ENSMUSG00000031750, ENSMUSG00000022770,…	1.37631
GOTERM_BP_FAT	GO:0051188~cofactor biosynthetic process	10	0.0970274	0.988994	ENSMUSG00000032786, ENSMUSG00000028684, ENSMUSG00000020935, ENSMUSG00000006344, ENSMUSG00000042642, ENSMUSG00000006345, ENSMUSG00000040471, ENSMUSG00000033610, ENSMUSG00000003662, ENSMUSG00000009566	1.82096
GOTERM_BP_FAT	GO:0048584~positive regulation of response to stimulus	17	0.096028	0.989359	ENSMUSG00000021732, ENSMUSG00000037032, ENSMUSG00000037649, ENSMUSG00000079343, ENSMUSG00000024863, ENSMUSG00000030341, ENSMUSG00000024927, ENSMUSG00000028099, ENSMUSG00000026874, ENSMUSG00000055172, ENSMUSG00000030124, ENSMUSG00000000409, ENSMUSG00000038521, ENSMUSG00000030895, ENSMUSG00000030336, ENSMUSG00000038527, ENSMUSG00000004043	1.51453
GOTERM_BP_FAT	GO:0051726~regulation of cell cycle	19	0.0955389	0.989988	ENSMUSG00000009681, ENSMUSG00000037032, ENSMUSG00000025217, ENSMUSG00000003873, ENSMUSG00000030451, ENSMUSG00000022770, ENSMUSG00000075334, ENSMUSG00000040687, ENSMUSG00000000282, ENSMUSG00000041147, ENSMUSG00000056917, ENSMUSG00000046861, ENSMUSG00000031613, ENSMUSG00000022601, ENSMUSG00000038545, ENSMUSG00000025374, ENSMUSG00000004043, ENSMUSG00000013663, ENSMUSG00000033762	1.47123
GOTERM_BP_FAT	GO:0019724~B cell mediated immunity	8	0.0952668	0.990707	ENSMUSG00000055172, ENSMUSG00000037649, ENSMUSG00000053175, ENSMUSG00000024863, ENSMUSG00000079343, ENSMUSG00000038521, ENSMUSG00000038527, ENSMUSG00000026874	2.03947
GOTERM_BP_FAT	GO:0033674~positive regulation of kinase activity	13	0.0927249	0.991167	ENSMUSG00000068206, ENSMUSG00000055980, ENSMUSG00000028062, ENSMUSG00000042626, ENSMUSG00000018821, ENSMUSG00000020178, ENSMUSG00000032562, ENSMUSG00000022770, ENSMUSG00000040687, ENSMUSG00000024998, ENSMUSG00000027330, ENSMUSG00000027954, ENSMUSG00000025357	1.65707
GOTERM_BP_FAT	GO:0051056~regulation of small GTPase mediated signal transduction	20	0.0949776	0.991391	ENSMUSG00000009681, ENSMUSG00000028068, ENSMUSG00000037126, ENSMUSG00000011877, ENSMUSG00000034412, ENSMUSG00000041354, ENSMUSG00000020745, ENSMUSG00000030134, ENSMUSG00000028059, ENSMUSG00000038351, ENSMUSG00000017132, ENSMUSG00000027255, ENSMUSG00000024998, ENSMUSG00000038206, ENSMUSG00000051517, ENSMUSG00000038167, ENSMUSG00000056917, ENSMUSG00000029722, ENSMUSG00000026721, ENSMUSG00000020143	1.45357

## Sheet: Table S4
Supplemental table S4 Pathway analyses of genes in identified CNVRs
Category	Term	Count	P Value	Benjamini	Genes	Fold Enrichment
KEGG_PATHWAY	mmu04740:Olfactory transduction	153	1.03895e-20	1.72465e-18	ENSMUSG00000058071, ENSMUSG00000073953, ENSMUSG00000050085, ENSMUSG00000045150, ENSMUSG00000061241, ENSMUSG00000042894, ENSMUSG00000057151, ENSMUSG00000053287, ENSMUSG00000060742, ENSMUSG00000083947, ENSMUSG00000050251, ENSMUSG00000073956, ENSMUSG00000075177, ENSMUSG00000075176, ENSMUSG00000075179, ENSMUSG00000075178, ENSMUSG00000047626, ENSMUSG00000075172, ENSMUSG00000049372, ENSMUSG00000063188,…	2.03221
KEGG_PATHWAY	mmu05322:Systemic lupus erythematosus	21	0.000110779	0.00915303	ENSMUSG00000069312, ENSMUSG00000037649, ENSMUSG00000069272, ENSMUSG00000068851, ENSMUSG00000068854, ENSMUSG00000079547, ENSMUSG00000037548, ENSMUSG00000058385, ENSMUSG00000075031, ENSMUSG00000018102, ENSMUSG00000063689, ENSMUSG00000068855, ENSMUSG00000058189, ENSMUSG00000020180, ENSMUSG00000070392, ENSMUSG00000079343, ENSMUSG00000064220, ENSMUSG00000068882, ENSMUSG00000026874, ENSMUSG00000024334,…	2.59974
KEGG_PATHWAY	mmu00591:Linoleic acid metabolism	13	0.000151407	0.0083435	ENSMUSG00000074882, ENSMUSG00000003053, ENSMUSG00000062624, ENSMUSG00000067229, ENSMUSG00000042632, ENSMUSG00000032808, ENSMUSG00000027999, ENSMUSG00000025002, ENSMUSG00000025003, ENSMUSG00000025004, ENSMUSG00000067225, ENSMUSG00000042248, ENSMUSG00000067231, ENSMUSG00000054827	3.60357
KEGG_PATHWAY	mmu00982:Drug metabolism	17	0.000171725	0.00710188	ENSMUSG00000074882, ENSMUSG00000003053, ENSMUSG00000062624, ENSMUSG00000067229, ENSMUSG00000022445, ENSMUSG00000032808, ENSMUSG00000033318, ENSMUSG00000014372, ENSMUSG00000001663, ENSMUSG00000025002, ENSMUSG00000025003, ENSMUSG00000025004, ENSMUSG00000061740, ENSMUSG00000068086, ENSMUSG00000042248, ENSMUSG00000067225, ENSMUSG00000067231, ENSMUSG00000054827	2.89025
KEGG_PATHWAY	mmu00590:Arachidonic acid metabolism	17	0.000579197	0.0190511	ENSMUSG00000074882, ENSMUSG00000003053, ENSMUSG00000062624, ENSMUSG00000067229, ENSMUSG00000006344, ENSMUSG00000006345, ENSMUSG00000040471, ENSMUSG00000027983, ENSMUSG00000042632, ENSMUSG00000032808, ENSMUSG00000027999, ENSMUSG00000025002, ENSMUSG00000025003, ENSMUSG00000025004, ENSMUSG00000042248, ENSMUSG00000067225, ENSMUSG00000067231, ENSMUSG00000054827	2.61167
KEGG_PATHWAY	mmu00980:Metabolism of xenobiotics by cytochrome P450	14	0.00151817	0.0411635	ENSMUSG00000074882, ENSMUSG00000003053, ENSMUSG00000062624, ENSMUSG00000067229, ENSMUSG00000011382, ENSMUSG00000032808, ENSMUSG00000033318, ENSMUSG00000001663, ENSMUSG00000025002, ENSMUSG00000025003, ENSMUSG00000025004, ENSMUSG00000067225, ENSMUSG00000042248, ENSMUSG00000067231, ENSMUSG00000054827	2.70478
KEGG_PATHWAY	mmu00830:Retinol metabolism	12	0.015512	0.309775	ENSMUSG00000074882, ENSMUSG00000003053, ENSMUSG00000062624, ENSMUSG00000067229, ENSMUSG00000032808, ENSMUSG00000025350, ENSMUSG00000025002, ENSMUSG00000025003, ENSMUSG00000025004, ENSMUSG00000067225, ENSMUSG00000042248, ENSMUSG00000067231, ENSMUSG00000054827	2.2502
KEGG_PATHWAY	mmu00460:Cyanoamino acid metabolism	3	0.0742091	0.798097	ENSMUSG00000006344, ENSMUSG00000006345, ENSMUSG00000040471	6.37556

## Sheet: Table S5
Supplemental table S5 Previously reported QTLs overlapping with identified CNVRs
CNVR_ID	Chr.	Begin	END	Chr.	Begin	END	QTL_ID	QTL_Name	Abbrev	Type	P-value	F-value	trait	pubmed_id
40	10	55849942	56037232	Chr.10	55040439	56040439	QTL_ID=327	Name="Average daily gain (weaning to 25 kg) 327"	abbrev=ADG	type=Suggestive		F-value=10.93	trait=Average daily gain (weaning to 25 kg)	pubmed_id=ISU0002
40	10	55849942	56037232	Chr.10	55040439	56040439	QTL_ID=472	Name="Myristic acid percentage 472"	abbrev=FA-C14:0	type=Suggestive	P-value=0.0500	F-value=8.61	trait=Myristic acid percentage	pubmed_id=14629115
40	10	55849942	56037232	Chr.10	55040439	56040439	QTL_ID=544	Name="Teat number 544"	abbrev=TNUM	type=Suggestive		F-value=20.55	trait=Teat number	pubmed_id=11048919
40	10	55849942	56037232	Chr.10	55040439	56040439	QTL_ID=658	Name="backfat (17 weeks of age) 658"	abbrev=BF17w	type=Significant		F-value=5.69	trait=backfat (17 weeks of age)	pubmed_id=12081807
40	10	55849942	56037232	Chr.10	55040439	56040439	QTL_ID=2898	Name="average daily gain 2898"	abbrev=ADG	type=Significant	P-value=<0.01		trait=average daily gain	pubmed_id=16415521
40	10	55849942	56037232	Chr.10	55040439	56040439	QTL_ID=2899	Name="average daily gain 2899"	abbrev=ADG	type=Significant	P-value=<0.05		trait=average daily gain	pubmed_id=16415521
40	10	55849942	56037232	Chr.10	55040439	56040439	QTL_ID=2919	Name="Average backfat thickness 2919"	abbrev=BFT	type=Significant	P-value=<0.01		trait=Average backfat thickness	pubmed_id=16415521
40	10	55849942	56037232	Chr.10	55040439	56040439	QTL_ID=2920	Name="Average backfat thickness 2920"	abbrev=BFT	type=Significant	P-value=<0.01		trait=Average backfat thickness	pubmed_id=16415521
40	10	55849942	56037232	Chr.10	55040439	56040439	QTL_ID=5826	Name="pH for Longissmus Dorsi 5826"	abbrev=pH	type=Significant	P-value=<0.05	F-value=4.69	trait=pH for Longissmus Dorsi	pubmed_id=18791141
40	10	55849942	56037232	Chr.10	55040439	56040439	QTL_ID=5838	Name="45 min-24 h pH decline 5838"	abbrev=PHDEC	type=Significant	P-value=<0.05	F-value=6.07	trait=45 min-24 h pH decline	pubmed_id=18791141
40	10	55849942	56037232	Chr.10	55040439	56040439	QTL_ID=5893	Name="3 hr-24 hr pH decline 5893"	abbrev=pH	type=Significant	P-value=<0.05	F-value=5.13	trait=3 hr-24 hr pH decline	pubmed_id=18791141
40	10	55849942	56037232	Chr.10	55040439	56040439	QTL_ID=5896	Name="9 hr-24 hr pH decline 5896"	abbrev=pH	type=Significant	P-value=<0.05	F-value=5.68	trait=9 hr-24 hr pH decline	pubmed_id=18791141
40	10	55849942	56037232	Chr.10	55040439	56040439	QTL_ID=7190	Name="Myristic acid percentage 7190"	abbrev=FA-C14:0	type=Significant	P-value=<0.01	F-value=13.25	trait=Myristic acid percentage	pubmed_id=19133937
40	10	55849942	56037232	Chr.10	55040439	56040439	QTL_ID=7199	Name="Femur length 7199"	abbrev=FEML	type=Significant	P-value=<0.10	F-value=5.9	trait=Femur length	pubmed_id=18840302
40	10	55849942	56037232	Chr.10	55040439	56040439	QTL_ID=7225	Name="hematocrit 7225"	abbrev=HCT	type=Significant	P-value=<0.01	F-value=13.5	trait=hematocrit	pubmed_id=18855049
40	10	55849942	56037232	Chr.10	55040439	56040439	QTL_ID=7226	Name="Hemoglobin 7226"	abbrev=HGB	type=Significant	P-value=<0.01	F-value=16.3	trait=Hemoglobin	pubmed_id=18855049
40	10	55849942	56037232	Chr.10	55040439	56040439	QTL_ID=7227	Name="Mean corpuscular hemoglobin content 7227"	abbrev=MCHC	type=Significant	P-value=<0.01	F-value=17.6	trait=Mean corpuscular hemoglobin content	pubmed_id=18855049
40	10	55849942	56037232	Chr.10	55040439	56040439	QTL_ID=7228	Name="Mean corpuscular volume 7228"	abbrev=MCV	type=Significant	P-value=<0.01	F-value=14.0	trait=Mean corpuscular volume	pubmed_id=18855049
40	10	55849942	56037232	Chr.10	55040439	56040439	QTL_ID=7243	Name="Anal atresia 7243"	abbrev=ANATR	type=Significant	LODscore=1.0		trait=Anal atresia	pubmed_id=15834633
40	10	55849942	56037232	Chr.10	55040439	56040439	QTL_ID=7257	Name="Anal atresia 7257"	abbrev=ANATR	type=Significant	P-value=0.0076		trait=Anal atresia	pubmed_id=15834633
40	10	55849942	56037232	Chr.10	55040439	56040439	QTL_ID=8936	Name="leg score (hind) 8936"	abbrev=LSCOREH	type=Significant	P-value=<0.05	F-value=3.70	trait=leg score (hind)	pubmed_id=ISU0038
40	10	55849942	56037232	Chr.10	55040439	56040439	QTL_ID=9026	Name="Cervical vertebra length 9026"	abbrev=CVERTL	type=Significant	P-value=<0.01	F-value=10.7	trait=Cervical vertebra length	pubmed_id=19397518
40	10	55849942	56037232	Chr.10	55040439	56040439	QTL_ID=9626	Name="C3c concentration 9626"	abbrev=C3C	type=Significant	P-value=<0.05	F-value=9.0	trait=C3c concentration	pubmed_id=19490209
40	10	55849942	56037232	Chr.10	55040439	56040439	QTL_ID=9627	Name="C3c concentration 9627"	abbrev=C3C	type=Significant	P-value=<0.05	F-value=9.0	trait=C3c concentration	pubmed_id=19490209
40	10	55849942	56037232	Chr.10	55040439	56040439	QTL_ID=11847	Name="leg score (hind) 11847"	abbrev=LSCOREH	type=Significant	P-value=<0.05	F-value=3.1	trait=leg score (hind)	pubmed_id=20163669
40	10	55849942	56037232	Chr.10	55040439	56040439	QTL_ID=13308	Name="Cervical vertebra length 13308"	abbrev=CVERTL	type=Significant	P-value=<0.05	F-value=9.9	trait=Cervical vertebra length	pubmed_id=20528845
40	10	55849942	56037232	Chr.10	55040439	56040439	QTL_ID=13317	Name="Cervical vertebra length 13317"	abbrev=CVERTL	type=Significant	P-value=<0.05	F-value=8.6	trait=Cervical vertebra length	pubmed_id=20528845
40	10	55849942	56037232	Chr.10	55040439	56040439	QTL_ID=13349	Name="Cervical vertebra length 13349"	abbrev=CVERTL	type=Significant	P-value=<0.05	F-value=9.0	trait=Cervical vertebra length	pubmed_id=20528845
49	11	28689592	28762071	Chr.11	28044163	29044163	QTL_ID=68	Name="Carcass length 68"	abbrev=CRCL	type=Suggestive	F-value=5.72		trait=Carcass length	pubmed_id=11471058
49	11	28689592	28762071	Chr.11	28044163	29044163	QTL_ID=108	Name="Drip loss 108"	abbrev=DRIPL	type=Suggestive	F-value=5.95		trait=Drip loss	pubmed_id=11471059
49	11	28689592	28762071	Chr.11	28044163	29044163	QTL_ID=4301	Name="Loin muscle depth 4301"	abbrev=LMDEP	type=Suggestive	P-value=0.028		trait=Loin muscle depth	pubmed_id=17179536
49	11	28689592	28762071	Chr.11	28044163	29044163	QTL_ID=4302	Name="Loin muscle depth 4302"	abbrev=LMDEP	type=Suggestive	P-value=<0.05		trait=Loin muscle depth	pubmed_id=17179536
49	11	28689592	28762071	Chr.11	28044163	29044163	QTL_ID=4303	Name="Lean meat percentage 4303"	abbrev=LEANP	type=Suggestive	P-value=0.037		trait=Lean meat percentage	pubmed_id=17179536
49	11	28689592	28762071	Chr.11	28044163	29044163	QTL_ID=4304	Name="Lean meat percentage 4304"	abbrev=LEANP	type=Suggestive	P-value=<0.05		trait=Lean meat percentage	pubmed_id=17179536
49	11	28689592	28762071	Chr.11	28044163	29044163	QTL_ID=4305	Name="average daily gain 4305"	abbrev=ADG	type=Suggestive	P-value=0.025		trait=average daily gain	pubmed_id=17179536
49	11	28689592	28762071	Chr.11	28044163	29044163	QTL_ID=4306	Name="average daily gain 4306"	abbrev=ADG	type=Suggestive	P-value=<0.05		trait=average daily gain	pubmed_id=17179536
49	11	28689592	28762071	Chr.11	28044163	29044163	QTL_ID=4307	Name="average daily gain 4307"	abbrev=ADG	type=Suggestive	P-value=<0.01		trait=average daily gain	pubmed_id=17179536
49	11	28689592	28762071	Chr.11	28044163	29044163	QTL_ID=4308	Name="CIE-a* 4308"	abbrev=CIEa	type=Suggestive	P-value=<0.05		trait=CIE-a*	pubmed_id=17179536
49	11	28689592	28762071	Chr.11	28044163	29044163	QTL_ID=4309	Name="CIE-b* 4309"	abbrev=CIEb	type=Suggestive	P-value=<0.05		trait=CIE-b*	pubmed_id=17179536
49	11	28689592	28762071	Chr.11	28044163	29044163	QTL_ID=4310	Name="CIE-b* 4310"	abbrev=CIEb	type=Suggestive	P-value=<0.05		trait=CIE-b*	pubmed_id=17179536
49	11	28689592	28762071	Chr.11	28044163	29044163	QTL_ID=4311	Name="CIE-b* 4311"	abbrev=CIEb	type=Suggestive	P-value=<0.05		trait=CIE-b*	pubmed_id=17179536
49	11	28689592	28762071	Chr.11	28044163	29044163	QTL_ID=4316	Name="Outside ham weight 4316"	abbrev=OHAM	type=Suggestive	P-value=<0.05		trait=Outside ham weight	pubmed_id=17179536
49	11	28689592	28762071	Chr.11	28044163	29044163	QTL_ID=4317	Name="Ham meat weight 4317"	abbrev=HMEATWT	type=Suggestive	P-value=0.017		trait=Ham meat weight	pubmed_id=17179536
49	11	28689592	28762071	Chr.11	28044163	29044163	QTL_ID=4318	Name="Loin weight 4318"	abbrev=LOINWT	type=Suggestive	P-value=0.042		trait=Loin weight	pubmed_id=17179536
49	11	28689592	28762071	Chr.11	28044163	29044163	QTL_ID=4319	Name="Loin meat weight 4319"	abbrev=LOINMWT	type=Suggestive	P-value=<0.05		trait=Loin meat weight	pubmed_id=17179536
54	11	39482220	41042422	Chr.11	40861318	41861318	QTL_ID=5578	Name="Estrone, laboratory 5578"	abbrev=ESTR	type=Significant	P-value=<0.05	F-value=4.4	trait=Estrone, laboratory	pubmed_id=18304368
54	11	39482220	41042422	Chr.11	40861318	41861318	QTL_ID=5579	Name="androstenone, laboratory 5579"	abbrev=ANDR	type=Significant	P-value=<0.05	F-value=5.4	trait=androstenone, laboratory	pubmed_id=18304368
54	11	39482220	41042422	Chr.11	40861318	41861318	QTL_ID=8761	Name="Umbilical hernia 8761"	abbrev=UMBHERN	type=Significant	P-value=0.013		trait=Umbilical hernia	pubmed_id=19359506
63	11	55568291	55628913	Chr.11	55040439	56040439	QTL_ID=227	Name="pH 24 hr post-mortem (loin) 227"	abbrev=pH	type=Suggestive	F-value=8.15		trait=pH 24 hr post-mortem (loin)	pubmed_id=11768109
63	11	55568291	55628913	Chr.11	55540439	55639204	QTL_ID=422	Name="Backfat weight 422"	abbrev=BFW	type=Significant	F-value=6.10		trait=Backfat weight	pubmed_id=12486399
63	11	55568291	55628913	Chr.11	55540439	55639204	QTL_ID=423	Name="Percentage of backfat and leaf fat in carcass 423"	abbrev=BLFATP	type=Significant	F-value=6.50		trait=Percentage of backfat and leaf fat in carcass	pubmed_id=12486399
63	11	55568291	55628913	Chr.11	55540439	55639204	QTL_ID=424	Name="Belly weight 424"	abbrev=BELLYWT	type=Significant	F-value=6.40		trait=Belly weight	pubmed_id=12486399
63	11	55568291	55628913	Chr.11	55540439	55639204	QTL_ID=425	Name="Backfat thickness between 3rd and 4th rib 425"	abbrev=34RIBBFT	type=Significant	F-value=6.20		trait=Backfat thickness between 3rd and 4th rib	pubmed_id=12486399
63	11	55568291	55628913	Chr.11	55040439	56040439	QTL_ID=487	Name="Basal cortisol level 487"	abbrev=CORT1	type=Suggestive	F-value=7.90		trait=Basal cortisol level	pubmed_id=12350005
63	11	55568291	55628913	Chr.11	55040439	56040439	QTL_ID=578	Name="Number of fully formed pigs 578"	abbrev=NFF	type=Suggestive	LODscore=2.800		trait=Number of fully formed pigs	pubmed_id=11263822
63	11	55568291	55628913	Chr.11	55040439	56040439	QTL_ID=579	Name="Total number born alive 579"	abbrev=NBA	type=Suggestive	LODscore=2.540		trait=Total number born alive	pubmed_id=11263822
63	11	55568291	55628913	Chr.11	55540439	55639204	QTL_ID=586	Name="Teat number 586"	abbrev=TNUM	type=Suggestive	LODscore=3.250		trait=Teat number	pubmed_id=11263822
63	11	55568291	55628913	Chr.11	55540439	55639204	QTL_ID=1115	Name="Body weight (slaughter) 1115"	abbrev=ENDWT	type=Significant	F-value=7.8		trait=Body weight (slaughter)	pubmed_id=ISU0017
63	11	55568291	55628913	Chr.11	55540439	55639204	QTL_ID=1116	Name="Loin and neck meat weight 1116"	abbrev=LNWT	type=Significant	F-value=6.5		trait=Loin and neck meat weight	pubmed_id=ISU0017
63	11	55568291	55628913	Chr.11	55540439	55639204	QTL_ID=1117	Name="Average backfat thickness 1117"	abbrev=BFT	type=Significant	F-value=6.3		trait=Average backfat thickness	pubmed_id=ISU0017
63	11	55568291	55628913	Chr.11	55540439	55639204	QTL_ID=1118	Name="Feed Intake 1118"	abbrev=FEEDIN	type=Significant	F-value=6.1		trait=Feed Intake	pubmed_id=ISU0017
63	11	55568291	55628913	Chr.11	55540439	55639204	QTL_ID=2816	Name="Proportion of muscle fibers 2816"	abbrev=PROMF	type=Significant	F-value=4.2		trait=Proportion of muscle fibers	pubmed_id=16526961
63	11	55568291	55628913	Chr.11	55540439	55639204	QTL_ID=2817	Name="Proportion of muscle fibers 2817"	abbrev=PROMF	type=Significant	F-value=4.9		trait=Proportion of muscle fibers	pubmed_id=16526961
63	11	55568291	55628913	Chr.11	55040439	56040439	QTL_ID=2921	Name="Average backfat thickness 2921"	abbrev=BFT	type=Significant	P-value=<0.01		trait=Average backfat thickness	pubmed_id=16415521
63	11	55568291	55628913	Chr.11	55540439	55639204	QTL_ID=2954	Name="Meat color score 2954"	abbrev=mcolor	type=Significant	P-value=0.015		trait=Meat color score	pubmed_id=16174342
63	11	55568291	55628913	Chr.11	55540439	55639204	QTL_ID=2955	Name="Drip loss 2955"	abbrev=DRIPL	type=Significant	P-value=0.037		trait=Drip loss	pubmed_id=16174342
63	11	55568291	55628913	Chr.11	55540439	55639204	QTL_ID=3069	Name="Loin weight 3069"	abbrev=LOINWT	type=Significant	P-value=0.0031		trait=Loin weight	pubmed_id=16543555
63	11	55568291	55628913	Chr.11	55540439	55639204	QTL_ID=3070	Name="Loin muscle depth 3070"	abbrev=LMDEP	type=Significant	P-value=0.0361		trait=Loin muscle depth	pubmed_id=16543555
63	11	55568291	55628913	Chr.11	55540439	55639204	QTL_ID=3071	Name="Loin meat weight 3071"	abbrev=LOINMWT	type=Significant	P-value=0.0266		trait=Loin meat weight	pubmed_id=16543555
63	11	55568291	55628913	Chr.11	55540439	55639204	QTL_ID=3209	Name="body weight (19 weeks) 3209"	abbrev=Wt	type=Suggestive	F-value=4.36		trait=body weight (19 weeks)	pubmed_id=17965327
63	11	55568291	55628913	Chr.11	55540439	55639204	QTL_ID=3210	Name="Backfat at last rib (19 weeks) 3210"	abbrev=19LRIBF	type=Significant	F-value=6.34		trait=Backfat at last rib (19 weeks)	pubmed_id=17965327
63	11	55568291	55628913	Chr.11	55540439	55639204	QTL_ID=3211	Name="Backfat at tenth rib (22 weeks) 3211"	abbrev=2210RIBBF	type=Suggestive	F-value=3.8		trait=Backfat at tenth rib (22 weeks)	pubmed_id=17965327
63	11	55568291	55628913	Chr.11	55540439	55639204	QTL_ID=3218	Name="Backfat at tenth rib (19 weeks) 3218"	abbrev=1910RIBBF	type=Significant	F-value=5.25		trait=Backfat at tenth rib (19 weeks)	pubmed_id=17965327
63	11	55568291	55628913	Chr.11	55540439	55639204	QTL_ID=3220	Name="Backfat at last rib (10 weeks) 3220"	abbrev=10LRIBF	type=Suggestive	F-value=3.97		trait=Backfat at last rib (10 weeks)	pubmed_id=17965327
63	11	55568291	55628913	Chr.11	55540439	55639204	QTL_ID=3281	Name="45 min-24 h pH decline 3281"	abbrev=PHDEC	type=Suggestive	LODscore=2.45	F-value=3.8	trait=45 min-24 h pH decline	pubmed_id=17965326
63	11	55568291	55628913	Chr.11	55540439	55639204	QTL_ID=3282	Name="Fat ratio (percentage) 3282"	abbrev=FP	type=Suggestive	LODscore=3.07	F-value=4.78	trait=Fat ratio (percentage)	pubmed_id=17965326
63	11	55568291	55628913	Chr.11	55540439	55639204	QTL_ID=3283	Name="Moisture 3283"	abbrev=MOIST	type=Suggestive	LODscore=3.01	F-value=4.69	trait=Moisture	pubmed_id=17965326
63	11	55568291	55628913	Chr.11	55540439	55639204	QTL_ID=3319	Name="Lipid content 3319"	abbrev=LC	type=Significant	F-value=5.30		trait=Lipid content	pubmed_id=17965327
63	11	55568291	55628913	Chr.11	55540439	55639204	QTL_ID=3657	Name="Backfat intercept at tenth rib 3657"	abbrev=10thribBFI	type=Suggestive	F-value=7.0		trait=Backfat intercept at tenth rib	pubmed_id=17965327
63	11	55568291	55628913	Chr.11	55540439	55639204	QTL_ID=3823	Name="Carcass length 3823"	abbrev=CRCL	type=Significant	P-value=<0.05	F-value=14.4	trait=Carcass length	pubmed_id=15318717
63	11	55568291	55628913	Chr.11	55040439	56040439	QTL_ID=3898	Name="average daily gain (35-55 kg) 3898"	abbrev=ADG	type=Significant	F-value=5.1		trait=average daily gain (35-55 kg)	pubmed_id=16075373
63	11	55568291	55628913	Chr.11	55040439	56040439	QTL_ID=3899	Name="feed intake (35-55 kg) 3899"	abbrev=feedin	type=Significant	F-value=5.2		trait=feed intake (35-55 kg)	pubmed_id=16075373
63	11	55568291	55628913	Chr.11	55040439	56040439	QTL_ID=3900	Name="Feed conversion ratio (55-80 kg) 3900"	abbrev=FEEDCON	type=Significant	F-value=7.8		trait=Feed conversion ratio (55-80 kg)	pubmed_id=16075373
63	11	55568291	55628913	Chr.11	55540439	55639204	QTL_ID=5914	Name="Time spent drinking 5914"	abbrev=DRINKT	type=Significant	P-value=<0.05	F-value=6.44	trait=Time spent drinking	pubmed_id=19291137
63	11	55568291	55628913	Chr.11	55540439	55639204	QTL_ID=5923	Name="Time spent socializing 5923"	abbrev=SOCT	type=Significant	P-value=<0.05	F-value=7.28	trait=Time spent socializing	pubmed_id=19291137
63	11	55568291	55628913	Chr.11	55540439	55639204	QTL_ID=7020	Name="Percentage type IIb fibers 7020"	abbrev=FIB2BP	type=Significant	P-value=0.0057		trait=Percentage type IIb fibers	pubmed_id=18641172
63	11	55568291	55628913	Chr.11	55540439	55639204	QTL_ID=7023	Name="Percentage type IIb fibers 7023"	abbrev=FIB2BP	type=Significant	P-value=0.0073		trait=Percentage type IIb fibers	pubmed_id=18641172
63	11	55568291	55628913	Chr.11	55540439	55639204	QTL_ID=7027	Name="Percentage type I fibers 7027"	abbrev=FIB1P	type=Significant	P-value=0.000031		trait=Percentage type I fibers	pubmed_id=18641172
63	11	55568291	55628913	Chr.11	55540439	55639204	QTL_ID=7030	Name="Percentage type IIa fibers 7030"	abbrev=FIB2AP	type=Significant	P-value=0.00052		trait=Percentage type IIa fibers	pubmed_id=18641172
63	11	55568291	55628913	Chr.11	55540439	55639204	QTL_ID=7042	Name="Percentage type IIb fibers 7042"	abbrev=FIB2BP	type=Significant	F-value=0.00007		trait=Percentage type IIb fibers	pubmed_id=18641172
63	11	55568291	55628913	Chr.11	55040439	56040439	QTL_ID=7200	Name="Femur bone mineral density 7200"	abbrev=FBMD	type=Significant	P-value=<0.10	F-value=6.5	trait=Femur bone mineral density	pubmed_id=18840302
63	11	55568291	55628913	Chr.11	55540439	55639204	QTL_ID=8893	Name="Ear area 8893"	abbrev=EAREA	type=Significant	F-value=6.19		trait=Ear area	pubmed_id=19392826
63	11	55568291	55628913	Chr.11	55540439	55639204	QTL_ID=8894	Name="Ear area 8894"	abbrev=EAREA	type=Significant	F-value=7.33		trait=Ear area	pubmed_id=19392826
63	11	55568291	55628913	Chr.11	55540439	55639204	QTL_ID=8903	Name="Ear erectness 8903"	abbrev=EARER	type=Significant	F-value=6.10		trait=Ear erectness	pubmed_id=19392826
63	11	55568291	55628913	Chr.11	55040439	56040439	QTL_ID=9068	Name="Meat color score 9068"	abbrev=mcolor	type=Significant	P-value=<0.01	F-value=11.8	trait=Meat color score	pubmed_id=19397518
63	11	55568291	55628913	Chr.11	55040439	56040439	QTL_ID=9079	Name="CIE-L* 9079"	abbrev=CIEL	type=Significant	P-value=<0.01	F-value=17.8	trait=CIE-L*	pubmed_id=19397518
63	11	55568291	55628913	Chr.11	55040439	56040439	QTL_ID=9565	Name="HDL cholesterol 9565"	abbrev=HDL	type=Significant	P-value=<0.05	F-value=8.9	trait=HDL cholesterol	pubmed_id=19495872
63	11	55568291	55628913	Chr.11	55040439	56040439	QTL_ID=9566	Name="Cholesterol level 9566"	abbrev=CHOLS	type=Significant	P-value=<0.05	F-value=6.8	trait=Cholesterol level	pubmed_id=19495872
63	11	55568291	55628913	Chr.11	55040439	56040439	QTL_ID=9567	Name="Triglyceride level 9567"	abbrev=TRIGL	type=Significant	P-value=<0.05	F-value=5.8	trait=Triglyceride level	pubmed_id=19495872
63	11	55568291	55628913	Chr.11	55540439	55639204	QTL_ID=9597	Name="Hemolytic complement activity (alternative pathway) 9597"	abbrev=AH50	type=Significant	P-value=<0.05	F-value=6.1	trait=Hemolytic complement activity (alternative pathway)	pubmed_id=19490209
63	11	55568291	55628913	Chr.11	55540439	55639204	QTL_ID=9598	Name="Hemolytic complement activity (alternative pathway) 9598"	abbrev=AH50	type=Significant	P-value=<0.01	F-value=17.0	trait=Hemolytic complement activity (alternative pathway)	pubmed_id=19490209
63	11	55568291	55628913	Chr.11	55040439	56040439	QTL_ID=9649	Name="Haptoglobin concentration 9649"	abbrev=HAPT	type=Significant	P-value=<0.05	F-value=5.5	trait=Haptoglobin concentration	pubmed_id=19490209
63	11	55568291	55628913	Chr.11	55040439	56040439	QTL_ID=10248	Name="Cross-sectional area of type IIa muscle fibers 10248"	abbrev=FIB2ACSA	type=Significant	P-value=<0.01	F-value=29.91	trait=Cross-sectional area of type IIa muscle fibers	pubmed_id=19912421
63	11	55568291	55628913	Chr.11	55040439	56040439	QTL_ID=11571	Name="Salmonella count in liver and spleen 11571"	abbrev=SECTLS	type=Significant	P-value=0.033		trait=Salmonella count in liver and spleen	pubmed_id=19496771
63	11	55568291	55628913	Chr.11	55040439	56040439	QTL_ID=11572	Name="Salmonella count in spleen 11572"	abbrev=SECTSPL	type=Significant	P-value=0.016		trait=Salmonella count in spleen	pubmed_id=19496771
63	11	55568291	55628913	Chr.11	55040439	56040439	QTL_ID=11573	Name="Salmonella count in spleen 11573"	abbrev=SECTSPL	type=Significant	P-value=0.049		trait=Salmonella count in spleen	pubmed_id=19496771
63	11	55568291	55628913	Chr.11	55040439	56040439	QTL_ID=11848	Name="leg score (hind) 11848"	abbrev=LSCOREH	type=Significant	P-value=<0.05	F-value=2.9	trait=leg score (hind)	pubmed_id=20163669
63	11	55568291	55628913	Chr.11	55540439	55639204	QTL_ID=12267	Name="Interferon-gamma level 12267"	abbrev=IFNG	type=Significant	P-value=0.097		trait=Interferon-gamma level	pubmed_id=20477803
63	11	55568291	55628913	Chr.11	55540439	55639204	QTL_ID=12271	Name="Interferon-gamma to interleukin-10 ratio 12271"	abbrev=IFNGIL10	type=Significant	P-value=0.059		trait=Interferon-gamma to interleukin-10 ratio	pubmed_id=20477803
63	11	55568291	55628913	Chr.11	55540439	55639204	QTL_ID=12299	Name="Mean corpuscular hemoglobin concentration 12299"	abbrev=MCHC	type=Significant	P-value=5.02E-04		trait=Mean corpuscular hemoglobin concentration	pubmed_id=20584270
63	11	55568291	55628913	Chr.11	55540439	55639204	QTL_ID=12323	Name="Tetanus antibody titer 12323"	abbrev=TETAB	type=Significant	P-value=<0.01	F-value=7.73	trait=Tetanus antibody titer	pubmed_id=20567833
63	11	55568291	55628913	Chr.11	55040439	56040439	QTL_ID=12340	Name="Interferon-gamma level 12340"	abbrev=IFNG	type=Significant	P-value=<0.05	F-value=6.13	trait=Interferon-gamma level	pubmed_id=20567833
63	11	55568291	55628913	Chr.11	55040439	56040439	QTL_ID=12341	Name="Change in interferon-gamma level 12341"	abbrev=IFNGC	type=Significant	P-value=<0.05	F-value=6.7	trait=Change in interferon-gamma level	pubmed_id=20567833
63	11	55568291	55628913	Chr.11	55540439	55639204	QTL_ID=12342	Name="Change in interferon-gamma level 12342"	abbrev=IFNGC	type=Significant	P-value=<0.05	F-value=5.71	trait=Change in interferon-gamma level	pubmed_id=20567833
63	11	55568291	55628913	Chr.11	55040439	56040439	QTL_ID=12683	Name="Drip loss 12683"	abbrev=DRIPL	type=Significant	P-value=<0.01		trait=Drip loss	pubmed_id=20495113
87	12	28192655	28907073	Chr.12	28044163	29044163	QTL_ID=69	Name="Backfat thickness at last rib 69"	abbrev=LRIBBF	type=Suggestive	F-value=4.78		trait=Backfat thickness at last rib	pubmed_id=11471058
87	12	28192655	28907073	Chr.12	28544163	28642928	QTL_ID=111	Name="Chewiness score 111"	abbrev=CHEW	type=Suggestive	F-value=5.13		trait=Chewiness score	pubmed_id=11471059
87	12	28192655	28907073	Chr.12	28544163	28642928	QTL_ID=112	Name="Meat color score 112"	abbrev=mcolor	type=Significant	F-value=8.33		trait=Meat color score	pubmed_id=11471059
87	12	28192655	28907073	Chr.12	28544163	28642928	QTL_ID=157	Name="post-stress mitogen induced IL-2 activity 157"	abbrev=IL2ACT	type=Significant	F-value=10.90		trait=post-stress mitogen induced IL-2 activity	pubmed_id=10895309
87	12	28192655	28907073	Chr.12	28544163	28642928	QTL_ID=3966	Name="Ham fat thickness 3966"	abbrev=HFT	type=Suggestive	P-value=0.09		trait=Ham fat thickness	pubmed_id=17121599
87	12	28192655	28907073	Chr.12	28544163	28642928	QTL_ID=3967	Name="backfat between the last 3rd and 4th lumbar 3967"	abbrev=LUMBF	type=Suggestive	P-value=0.15		trait=backfat between the last 3rd and 4th lumbar	pubmed_id=17121599
87	12	28192655	28907073	Chr.12	28544163	28642928	QTL_ID=4003	Name="CIE-a* 4003"	abbrev=CIEa	type=Suggestive	P-value=0.35		trait=CIE-a*	pubmed_id=17121599
87	12	28192655	28907073	Chr.12	28544163	28642928	QTL_ID=4197	Name="Average backfat thickness 4197"	abbrev=BFT	type=Significant	P-value=<0.05		trait=Average backfat thickness	pubmed_id=11192428
87	12	28192655	28907073	Chr.12	28544163	28642928	QTL_ID=4198	Name="Fat-cuts percentage 4198"	abbrev=FATCP	type=Significant	P-value=<0.05		trait=Fat-cuts percentage	pubmed_id=11192428
87	12	28192655	28907073	Chr.12	28044163	29044163	QTL_ID=4199	Name="Fat-cuts percentage 4199"	abbrev=FATCP	type=Significant	P-value=<0.01		trait=Fat-cuts percentage	pubmed_id=11192428
87	12	28192655	28907073	Chr.12	28044163	29044163	QTL_ID=4200	Name="Average backfat thickness 4200"	abbrev=BFT	type=Significant	P-value=<0.01		trait=Average backfat thickness	pubmed_id=11192428
87	12	28192655	28907073	Chr.12	28044163	29044163	QTL_ID=4201	Name="Fat area 4201"	abbrev=FATAREA	type=Significant	P-value=<0.01		trait=Fat area	pubmed_id=11192428
87	12	28192655	28907073	Chr.12	28044163	29044163	QTL_ID=4202	Name="Meat to fat ratio 4202"	abbrev=MFR	type=Significant	P-value=<0.01		trait=Meat to fat ratio	pubmed_id=11192428
87	12	28192655	28907073	Chr.12	28544163	28642928	QTL_ID=4212	Name="subjective abnormal flavor in fat 4212"	abbrev=AFLFAT	type=Significant	P-value=<0.05	F-value=5.7	trait=subjective abnormal flavor in fat	pubmed_id=15670126
87	12	28192655	28907073	Chr.12	28544163	28642928	QTL_ID=4254	Name="Teat number 4254"	abbrev=TNUM	type=Significant	P-value=<0.05		trait=Teat number	pubmed_id=17032781
87	12	28192655	28907073	Chr.12	28044163	29044163	QTL_ID=4562	Name="Number of stillborn 4562"	abbrev=NSB	type=Significant	LODscore=2.52	P-value=<0.10	trait=Number of stillborn	pubmed_id=15537760
87	12	28192655	28907073	Chr.12	28044163	29044163	QTL_ID=4565	Name="mummified pigs 4565"	abbrev=MUMM	type=Significant	LODscore=2.65	P-value=<0.10	trait=mummified pigs	pubmed_id=15537760
87	12	28192655	28907073	Chr.12	28044163	29044163	QTL_ID=4566	Name="mummified pigs 4566"	abbrev=MUMM	type=Significant	LODscore=3.59	P-value=<0.05	trait=mummified pigs	pubmed_id=15537760
87	12	28192655	28907073	Chr.12	28044163	29044163	QTL_ID=4577	Name="Age at puberty 4577"	abbrev=AGEP	type=Significant	LODscore=2.22	P-value=<0.10	trait=Age at puberty	pubmed_id=15537760
87	12	28192655	28907073	Chr.12	28044163	29044163	QTL_ID=4580	Name="Body weight (birth) 4580"	abbrev=BW	type=Significant	LODscore=2.53	P-value=<0.10	trait=Body weight (birth)	pubmed_id=15537760
99	12	55962905	55995353	Chr.12	55040439	56040439	QTL_ID=256	Name="Small intestine length 256"	abbrev=LSI	type=Suggestive	F-value=6.40		trait=Small intestine length	pubmed_id=9611214
99	12	55962905	55995353	Chr.12	55040439	56040439	QTL_ID=499	Name="average daily gain (weaning-55 kg) 499"	abbrev=ADG	type=Suggestive	LODscore=0.770	P-value=0.0200	trait=average daily gain (weaning-55 kg)	pubmed_id=9263050
99	12	55962905	55995353	Chr.12	55040439	56040439	QTL_ID=550	Name="Average daily gain (8-18 weeks) 550"	abbrev=ADG	type=Suggestive	F-value=10.58		trait=Average daily gain (8-18 weeks)	pubmed_id=11048919
99	12	55962905	55995353	Chr.12	55040439	56040439	QTL_ID=592	Name="Age at puberty 592"	abbrev=AGEP	type=Suggestive	LODscore=2.240		trait=Age at puberty	pubmed_id=11263822
99	12	55962905	55995353	Chr.12	55040439	56040439	QTL_ID=3086	Name="Fat thickness at shoulder 3086"	abbrev=BFSHO	type=Suggestive	F-value=4.49		trait=Fat thickness at shoulder	pubmed_id=16293120
99	12	55962905	55995353	Chr.12	55040439	56040439	QTL_ID=3902	Name="Feed conversion ratio (55-80 kg) 3902"	abbrev=FEEDCON	type=Significant	F-value=5.6		trait=Feed conversion ratio (55-80 kg)	pubmed_id=16075373
99	12	55962905	55995353	Chr.12	55040439	56040439	QTL_ID=3903	Name="Feed conversion ratio (35-80 kg) 3903"	abbrev=feedcon	type=Significant	F-value=7.1		trait=Feed conversion ratio (35-80 kg)	pubmed_id=16075373
99	12	55962905	55995353	Chr.12	55040439	56040439	QTL_ID=3904	Name="Average feeding rate (55-80 kg) 3904"	abbrev=feedin	type=Significant	F-value=6.4		trait=Average feeding rate (55-80 kg)	pubmed_id=16075373
99	12	55962905	55995353	Chr.12	55040439	56040439	QTL_ID=5897	Name="Carcass temperature (45 minutes post-mortem) 5897"	abbrev=45CARTEMP	type=Significant	P-value=<0.05	F-value=4.44	trait=Carcass temperature (45 minutes post-mortem)	pubmed_id=18791141
99	12	55962905	55995353	Chr.12	55040439	56040439	QTL_ID=5927	Name="Time spent socializing 5927"	abbrev=SOCT	type=Significant	P-value=<0.05	F-value=7.14	trait=Time spent socializing	pubmed_id=19291137
99	12	55962905	55995353	Chr.12	55040439	56040439	QTL_ID=6306	Name="White blood cell counts 6306"	abbrev=WBC	type=Significant	P-value=<0.01	F-value=10.88	trait=White blood cell counts	pubmed_id=19220229
99	12	55962905	55995353	Chr.12	55040439	56040439	QTL_ID=6309	Name="Lymphocyte number 6309"	abbrev=LYMPH	type=Significant	P-value=<0.01	F-value=12.58	trait=Lymphocyte number	pubmed_id=19220229
99	12	55962905	55995353	Chr.12	55040439	56040439	QTL_ID=6350	Name="Alkaline phosphatase activity 6350"	abbrev=ALPA	type=Significant	P-value=<0.05	F-value=5.59	trait=Alkaline phosphatase activity	pubmed_id=19016680
99	12	55962905	55995353	Chr.12	55040439	56040439	QTL_ID=6490	Name="Teat number 6490"	abbrev=TNUM	type=Significant	P-value=<0.01	F-value=24.79	trait=Teat number	pubmed_id=19226448
99	12	55962905	55995353	Chr.12	55040439	56040439	QTL_ID=7244	Name="Anal atresia 7244"	abbrev=ANATR	type=Significant	LODscore=1.9		trait=Anal atresia	pubmed_id=15834633
99	12	55962905	55995353	Chr.12	55040439	56040439	QTL_ID=7245	Name="Anal atresia 7245"	abbrev=ANATR	type=Significant	LODscore=2.3		trait=Anal atresia	pubmed_id=15834633
99	12	55962905	55995353	Chr.12	55040439	56040439	QTL_ID=9037	Name="Intramuscular fat content 9037"	abbrev=IMF	type=Significant	P-value=<0.05	F-value=9.6	trait=Intramuscular fat content	pubmed_id=19397518
99	12	55962905	55995353	Chr.12	55040439	56040439	QTL_ID=9063	Name="Meat color score 9063"	abbrev=mcolor	type=Significant	P-value=<0.05	F-value=8.7	trait=Meat color score	pubmed_id=19397518
99	12	55962905	55995353	Chr.12	55040439	56040439	QTL_ID=9628	Name="C3c concentration 9628"	abbrev=C3C	type=Significant	P-value=<0.01	F-value=9.9	trait=C3c concentration	pubmed_id=19490209
99	12	55962905	55995353	Chr.12	55040439	56040439	QTL_ID=9629	Name="C3c concentration 9629"	abbrev=C3C	type=Significant	P-value=<0.05	F-value=6.0	trait=C3c concentration	pubmed_id=19490209
99	12	55962905	55995353	Chr.12	55040439	56040439	QTL_ID=9650	Name="Haptoglobin concentration 9650"	abbrev=HAPT	type=Significant	P-value=<0.05	F-value=7.6	trait=Haptoglobin concentration	pubmed_id=19490209
99	12	55962905	55995353	Chr.12	55040439	56040439	QTL_ID=9651	Name="Haptoglobin concentration 9651"	abbrev=HAPT	type=Significant	P-value=<0.05	F-value=8.5	trait=Haptoglobin concentration	pubmed_id=19490209
99	12	55962905	55995353	Chr.12	55040439	56040439	QTL_ID=9652	Name="Haptoglobin concentration 9652"	abbrev=HAPT	type=Significant	P-value=<0.05	F-value=8.8	trait=Haptoglobin concentration	pubmed_id=19490209
99	12	55962905	55995353	Chr.12	55040439	56040439	QTL_ID=9804	Name="Total number born alive 9804"	abbrev=NBA	type=Significant	P-value=0.042		trait=Total number born alive	pubmed_id=19793269
99	12	55962905	55995353	Chr.12	55040439	56040439	QTL_ID=9805	Name="Total number born 9805"	abbrev=TNB	type=Significant	P-value=0.031		trait=Total number born	pubmed_id=19793269
99	12	55962905	55995353	Chr.12	55040439	56040439	QTL_ID=9806	Name="Total number born alive 9806"	abbrev=NBA	type=Significant	P-value=0.016		trait=Total number born alive	pubmed_id=19793269
99	12	55962905	55995353	Chr.12	55040439	56040439	QTL_ID=9807	Name="Total number born 9807"	abbrev=TNB	type=Significant	P-value=0.018		trait=Total number born	pubmed_id=19793269
99	12	55962905	55995353	Chr.12	55040439	56040439	QTL_ID=12277	Name="Chronic pleuritis 12277"	abbrev=DCCP	type=Significant	P-value=<0.05		trait=Chronic pleuritis	pubmed_id=20412128
99	12	55962905	55995353	Chr.12	55040439	56040439	QTL_ID=12787	Name="Fat protein content 12787"	abbrev=PCFAT	type=Significant	P-value=<0.05	F-value=8.7	trait=Fat protein content	pubmed_id=20667088
99	12	55962905	55995353	Chr.12	55040439	56040439	QTL_ID=13350	Name="Cervical vertebra length 13350"	abbrev=CVERTL	type=Significant	P-value=<0.05	F-value=9.4	trait=Cervical vertebra length	pubmed_id=20528845
107	13	28761133	29205168	Chr.13	28044163	29044163	QTL_ID=70	Name="Average backfat thickness 70"	abbrev=BFT	type=Suggestive	F-value=5.84		trait=Average backfat thickness	pubmed_id=11471058
107	13	28761133	29205168	Chr.13	28044163	29044163	QTL_ID=71	Name="Backfat at tenth rib 71"	abbrev=10RIBBFT	type=Suggestive	F-value=7.08		trait=Backfat at tenth rib	pubmed_id=11471058
107	13	28761133	29205168	Chr.13	28044163	29044163	QTL_ID=72	Name="Backfat thickness at last rib 72"	abbrev=LRIBBF	type=Suggestive	F-value=5.35		trait=Backfat thickness at last rib	pubmed_id=11471058
107	13	28761133	29205168	Chr.13	28044163	29044163	QTL_ID=73	Name="Carcass weight (cold) 73"	abbrev=CWT	type=Suggestive	F-value=5.52		trait=Carcass weight (cold)	pubmed_id=11471058
107	13	28761133	29205168	Chr.13	28044163	29044163	QTL_ID=113	Name="Water holding capacity 113"	abbrev=WHC	type=Significant	F-value=6.14		trait=Water holding capacity	pubmed_id=11471059
107	13	28761133	29205168	Chr.13	28044163	29044163	QTL_ID=4228	Name="skatole, sensory panel 4228"	abbrev=SKATSP	type=Significant	P-value=<0.05	F-value=3.5	trait=skatole, sensory panel	pubmed_id=15670126
115	13	77302197	77356168	Chr.13	77028470	78028470	QTL_ID=7378	Name="Drip loss 7378"	abbrev=DRIPL	type=Significant	P-value=0.035	F-value=2.89	trait=Drip loss	pubmed_id=16230643
115	13	77302197	77356168	Chr.13	77028470	78028470	QTL_ID=7379	Name="Intramuscular fat content 7379"	abbrev=IMF	type=Significant	P-value=0.001	F-value=5.45	trait=Intramuscular fat content	pubmed_id=16230643
115	13	77302197	77356168	Chr.13	77028470	78028470	QTL_ID=7380	Name="Moisture 7380"	abbrev=MOIST	type=Significant	P-value=0.001	F-value=5.52	trait=Moisture	pubmed_id=16230643
115	13	77302197	77356168	Chr.13	77028470	78028470	QTL_ID=7381	Name="Marbling 7381"	abbrev=MARB	type=Significant	P-value=0.045	F-value=2.71	trait=Marbling	pubmed_id=16230643
115	13	77302197	77356168	Chr.13	77028470	78028470	QTL_ID=7404	Name="Intramuscular fat content 7404"	abbrev=IMF	type=Significant	P-value=<0.05		trait=Intramuscular fat content	pubmed_id=17705816
115	13	77302197	77356168	Chr.13	77028470	78028470	QTL_ID=7435	Name="Oleic acid percentage 7435"	abbrev=FA-C18:1	type=Significant	P-value=<0.05		trait=Oleic acid percentage	pubmed_id=17705816
115	13	77302197	77356168	Chr.13	77028470	78028470	QTL_ID=7436	Name="Docosapentaenoic acid percentage 7436"	abbrev=FA-C22:5	type=Significant	P-value=<0.05		trait=Docosapentaenoic acid percentage	pubmed_id=17705816
115	13	77302197	77356168	Chr.13	77028470	78028470	QTL_ID=7437	Name="Monounsaturated fatty acid percentage 7437"	abbrev=MUFA	type=Significant	P-value=<0.05		trait=Monounsaturated fatty acid percentage	pubmed_id=17705816
115	13	77302197	77356168	Chr.13	77028470	78028470	QTL_ID=7571	Name="Melanoma susceptibility 7571"	abbrev=MELAN	type=Significant	P-value=<0.01		trait=Melanoma susceptibility	pubmed_id=17066441
115	13	77302197	77356168	Chr.13	77028470	78028470	QTL_ID=7594	Name="Melanoma susceptibility 7594"	abbrev=MELAN	type=Significant	P-value=<0.01		trait=Melanoma susceptibility	pubmed_id=17066441
115	13	77302197	77356168	Chr.13	77028470	78028470	QTL_ID=7617	Name="pH 45 minutes post mortem 7617"	abbrev=pH	type=Significant	P-value=<0.05	F-value=5.9	trait=pH 45 minutes post mortem	pubmed_id=16526961
115	13	77302197	77356168	Chr.13	77028470	78028470	QTL_ID=7640	Name="pH 24 hr post-mortem (loin) 7640"	abbrev=pH	type=Significant	P-value=<0.05	F-value=3.4	trait=pH 24 hr post-mortem (loin)	pubmed_id=16526961
115	13	77302197	77356168	Chr.13	77028470	78028470	QTL_ID=7641	Name="Meat color OPTO 7641"	abbrev=COLORO	type=Significant	P-value=<0.01	F-value=8.0	trait=Meat color OPTO	pubmed_id=16526961
115	13	77302197	77356168	Chr.13	77028470	78028470	QTL_ID=7655	Name="Body weight (birth) 7655"	abbrev=BW	type=Significant	P-value=<0.05		trait=Body weight (birth)	pubmed_id=17998594
115	13	77302197	77356168	Chr.13	77028470	78028470	QTL_ID=7700	Name="HDL cholesterol 7700"	abbrev=HDL	type=Significant	P-value=<0.05	F-value=2.90	trait=HDL cholesterol	pubmed_id=18812458
115	13	77302197	77356168	Chr.13	77028470	78028470	QTL_ID=7701	Name="HDL/LDL ratio 7701"	abbrev=HDLLDL	type=Significant	P-value=<0.05	F-value=2.85	trait=HDL/LDL ratio	pubmed_id=18812458
115	13	77302197	77356168	Chr.13	77028470	78028470	QTL_ID=7707	Name="LDL cholesterol 7707"	abbrev=LDL	type=Significant	P-value=<0.01	F-value=3.67	trait=LDL cholesterol	pubmed_id=18812458
115	13	77302197	77356168	Chr.13	77028470	78028470	QTL_ID=7708	Name="HDL/LDL ratio 7708"	abbrev=HDLLDL	type=Significant	P-value=<0.05	F-value=3.03	trait=HDL/LDL ratio	pubmed_id=18812458
115	13	77302197	77356168	Chr.13	77028470	78028470	QTL_ID=7712	Name="LDL cholesterol 7712"	abbrev=LDL	type=Significant	P-value=<0.05	F-value=9.07	trait=LDL cholesterol	pubmed_id=18812458
115	13	77302197	77356168	Chr.13	77028470	78028470	QTL_ID=7724	Name="Triglyceride level 7724"	abbrev=TRIGL	type=Significant	P-value=<0.01	F-value=10.65	trait=Triglyceride level	pubmed_id=18812458
115	13	77302197	77356168	Chr.13	77028470	78028470	QTL_ID=7726	Name="Cholesterol level 7726"	abbrev=CHOLS	type=Significant	P-value=<0.05	F-value=2.92	trait=Cholesterol level	pubmed_id=18812458
115	13	77302197	77356168	Chr.13	77028470	78028470	QTL_ID=7730	Name="Cholesterol level 7730"	abbrev=CHOLS	type=Significant	P-value=<0.05	F-value=7.95	trait=Cholesterol level	pubmed_id=18812458
115	13	77302197	77356168	Chr.13	77028470	78028470	QTL_ID=8647	Name="backfat at last rib 8647"	abbrev=LRIBF	type=Significant	P-value=<0.05		trait=backfat at last rib	pubmed_id=19170674
115	13	77302197	77356168	Chr.13	77028470	78028470	QTL_ID=8648	Name="Backfat between 6th and 7th ribs 8648"	abbrev=67RIBBF	type=Significant	P-value=<0.05		trait=Backfat between 6th and 7th ribs	pubmed_id=19170674
115	13	77302197	77356168	Chr.13	77028470	78028470	QTL_ID=8649	Name="Average backfat thickness 8649"	abbrev=BFT	type=Significant	P-value=<0.01		trait=Average backfat thickness	pubmed_id=19170674
115	13	77302197	77356168	Chr.13	77028470	78028470	QTL_ID=8659	Name="Lung weight 8659"	abbrev=LUNG	type=Significant	P-value=<0.05	F-value=7.04	trait=Lung weight	pubmed_id=17498628
156	14	28232473	28341059	Chr.14	28044163	29044163	QTL_ID=74	Name="Backfat thickness at last rib 74"	abbrev=LRIBBF	type=Suggestive	F-value=5.29		trait=Backfat thickness at last rib	pubmed_id=11471058
156	14	28232473	28341059	Chr.14	28044163	29044163	QTL_ID=75	Name="Carcass weight (cold) 75"	abbrev=CWT	type=Suggestive	F-value=5.51		trait=Carcass weight (cold)	pubmed_id=11471058
156	14	28232473	28341059	Chr.14	28044163	29044163	QTL_ID=115	Name="pH 24 hr post-mortem (loin) 115"	abbrev=pH	type=Significant	F-value=5.79		trait=pH 24 hr post-mortem (loin)	pubmed_id=11471059
156	14	28232473	28341059	Chr.14	28044163	29044163	QTL_ID=116	Name="Cooking loss 116"	abbrev=COOKL	type=Significant	F-value=7.14		trait=Cooking loss	pubmed_id=11471059
156	14	28232473	28341059	Chr.14	28044163	29044163	QTL_ID=117	Name="Tenderness score 117"	abbrev=TEND	type=Significant	F-value=5.77		trait=Tenderness score	pubmed_id=11471059
156	14	28232473	28341059	Chr.14	28044163	29044163	QTL_ID=4563	Name="Number of stillborn 4563"	abbrev=NSB	type=Significant	LODscore=3.12	P-value=<0.10	trait=Number of stillborn	pubmed_id=15537760
199	15	27423353	28318710	Chr.15	28044163	29044163	QTL_ID=119	Name="Meat color-L 119"	abbrev=MCOLOR-L	type=Significant	F-value=5.04		trait=Meat color-L	pubmed_id=11471059
199	15	27423353	28318710	Chr.15	28044163	29044163	QTL_ID=126	Name="Tenderness score 126"	abbrev=TEND	type=Suggestive	F-value=5.22		trait=Tenderness score	pubmed_id=11471059
199	15	27423353	28318710	Chr.15	28044163	29044163	QTL_ID=127	Name="Average instron (star probe) force 127"	abbrev=SPF	type=Suggestive	F-value=5.25		trait=Average instron (star probe) force	pubmed_id=11471059
199	15	27423353	28318710	Chr.15	28044163	29044163	QTL_ID=128	Name="Flavor score 128"	abbrev=FLAV	type=Suggestive	F-value=6.41		trait=Flavor score	pubmed_id=11471059
199	15	27423353	28318710	Chr.15	28044163	29044163	QTL_ID=4044	Name="Intramuscular fat content 4044"	abbrev=IMF	type=Significant	P-value=<0.05	F-value=9.8	trait=Intramuscular fat content	pubmed_id=15644501
199	15	27423353	28318710	Chr.15	28044163	29044163	QTL_ID=4574	Name="Teat number 4574"	abbrev=TNUM	type=Significant	P-value=<0.05		trait=Teat number	pubmed_id=15537760
199	15	27423353	28318710	Chr.15	28044163	29044163	QTL_ID=4575	Name="Teat number 4575"	abbrev=TNUM	type=Significant	P-value=<0.10		trait=Teat number	pubmed_id=15537760
199	15	27423353	28318710	Chr.15	28044163	29044163	QTL_ID=4578	Name="Age at puberty 4578"	abbrev=AGEP	type=Significant	P-value=<0.05		trait=Age at puberty	pubmed_id=15537760
204	15	54979969	55577439	Chr.15	55540439	55639204	QTL_ID=237	Name="Meat color-a 237"	abbrev=MCOLOR-a	type=Suggestive		F-value=5.83	trait=Meat color-a	pubmed_id=11768109
204	15	54979969	55577439	Chr.15	55040439	56040439	QTL_ID=247	Name="average daily gain (birth-70 kg) 247"	abbrev=ADG	type=Suggestive		F-value=3.50	trait=average daily gain (birth-70 kg)	pubmed_id=9611214
204	15	54979969	55577439	Chr.15	55040439	56040439	QTL_ID=265	Name="Abdominal fat weight 265"	abbrev=ABDF	type=Suggestive		F-value=8.40	trait=Abdominal fat weight	pubmed_id=9611214
204	15	54979969	55577439	Chr.15	55040439	56040439	QTL_ID=272	Name="Average backfat thickness 272"	abbrev=BFT	type=Suggestive		F-value=5.80	trait=Average backfat thickness	pubmed_id=9611214
204	15	54979969	55577439	Chr.15	55540439	55639204	QTL_ID=290	Name="Average glycogen 290"	abbrev=GLY	type=Suggestive		F-value=7.74	trait=Average glycogen	pubmed_id=11729159
204	15	54979969	55577439	Chr.15	55540439	55639204	QTL_ID=291	Name="Average glycolytic potential 291"	abbrev=GLYPO	type=Suggestive		F-value=6.37	trait=Average glycolytic potential	pubmed_id=11729159
204	15	54979969	55577439	Chr.15	55540439	55639204	QTL_ID=292	Name="pH 24 hr post mortem (ham) 292"	abbrev=pH	type=Significant		F-value=8.42	trait=pH 24 hr post mortem (ham)	pubmed_id=11729159
204	15	54979969	55577439	Chr.15	55540439	55639204	QTL_ID=293	Name="pH 24 hr post-mortem (loin) 293"	abbrev=pH	type=Significant		F-value=12.21	trait=pH 24 hr post-mortem (loin)	pubmed_id=11729159
204	15	54979969	55577439	Chr.15	55040439	56040439	QTL_ID=372	Name="Meat color-a 372"	abbrev=MCOLOR-a	type=Significant	P-value=0.0300		trait=Meat color-a	pubmed_id=ISU0003
204	15	54979969	55577439	Chr.15	55040439	56040439	QTL_ID=373	Name="Drip loss 373"	abbrev=DRIPL	type=Significant	P-value=0.0700		trait=Drip loss	pubmed_id=ISU0003
204	15	54979969	55577439	Chr.15	55040439	56040439	QTL_ID=374	Name="pH 24 hr post-mortem (loin) 374"	abbrev=pH	type=Significant	P-value=0.0200		trait=pH 24 hr post-mortem (loin)	pubmed_id=ISU0003
204	15	54979969	55577439	Chr.15	55540439	55639204	QTL_ID=494	Name="Ovulation rate 494"	abbrev=OVRATE	type=Suggestive	F-value=7.64		trait=Ovulation rate	pubmed_id=9250508
204	15	54979969	55577439	Chr.15	55540439	55639204	QTL_ID=519	Name="Ovulation rate 519"	abbrev=OVRATE	type=Suggestive	F-value=5.78		trait=Ovulation rate	pubmed_id=10375216
204	15	54979969	55577439	Chr.15	55540439	55639204	QTL_ID=1171	Name="Dressing percentage 1171"	abbrev=DRESS%	type=Significant	F-value=13.4		trait=Dressing percentage	pubmed_id=ISU0021
204	15	54979969	55577439	Chr.15	55540439	55639204	QTL_ID=1172	Name="Lean meat percentage 1172"	abbrev=LEANP	type=Significant	F-value=11.0		trait=Lean meat percentage	pubmed_id=ISU0021
204	15	54979969	55577439	Chr.15	55540439	55639204	QTL_ID=1173	Name="Dressing percentage 1173"	abbrev=DRESS%	type=Significant	F-value=6.7		trait=Dressing percentage	pubmed_id=ISU0021
204	15	54979969	55577439	Chr.15	55540439	55639204	QTL_ID=1174	Name="Average backfat thickness 1174"	abbrev=BFT	type=Significant	F-value=5.9		trait=Average backfat thickness	pubmed_id=ISU0021
204	15	54979969	55577439	Chr.15	55540439	55639204	QTL_ID=1175	Name="Backfat at tenth rib 1175"	abbrev=10RIBBFT	type=Significant	F-value=7.7		trait=Backfat at tenth rib	pubmed_id=ISU0021
204	15	54979969	55577439	Chr.15	55540439	55639204	QTL_ID=1176	Name="Backfat depth at last rib 1176"	abbrev=LRIBFD	type=Significant	F-value=7.3		trait=Backfat depth at last rib	pubmed_id=ISU0021
204	15	54979969	55577439	Chr.15	55540439	55639204	QTL_ID=1177	Name="Dressing percentage 1177"	abbrev=DRESS%	type=Significant	F-value=5.5		trait=Dressing percentage	pubmed_id=ISU0021
204	15	54979969	55577439	Chr.15	55540439	55639204	QTL_ID=1243	Name="Dressing - Ham over carcass 1243"	abbrev=DRESSA	type=Significant	Varance=9.0%		trait=Dressing - Ham over carcass	pubmed_id=ISU0006
204	15	54979969	55577439	Chr.15	55540439	55639204	QTL_ID=2829	Name="Total number of fibers 2829"	abbrev=TNMF	type=Significant	F-value=5.7		trait=Total number of fibers	pubmed_id=16526961
204	15	54979969	55577439	Chr.15	55540439	55639204	QTL_ID=2830	Name="Proportion of muscle fibers 2830"	abbrev=PROMF	type=Significant	F-value=5.7		trait=Proportion of muscle fibers	pubmed_id=16526961
204	15	54979969	55577439	Chr.15	55540439	55639204	QTL_ID=2831	Name="Diameter of muscle fibers 2831"	abbrev=DIAMF	type=Significant	F-value=5.7		trait=Diameter of muscle fibers	pubmed_id=16526961
204	15	54979969	55577439	Chr.15	55540439	55639204	QTL_ID=2832	Name="Diameter of muscle fibers 2832"	abbrev=DIAMF	type=Significant	F-value=5.4		trait=Diameter of muscle fibers	pubmed_id=16526961
204	15	54979969	55577439	Chr.15	55540439	55639204	QTL_ID=2833	Name="Diameter of muscle fibers 2833"	abbrev=DIAMF	type=Significant	F-value=5.8		trait=Diameter of muscle fibers	pubmed_id=16526961
204	15	54979969	55577439	Chr.15	55040439	56040439	QTL_ID=2902	Name="average daily gain 2902"	abbrev=ADG	type=Significant	P-value=<0.01		trait=average daily gain	pubmed_id=16415521
204	15	54979969	55577439	Chr.15	55040439	56040439	QTL_ID=2925	Name="Average backfat thickness 2925"	abbrev=BFT	type=Significant	P-value=<0.01		trait=Average backfat thickness	pubmed_id=16415521
204	15	54979969	55577439	Chr.15	55040439	56040439	QTL_ID=2926	Name="Average backfat thickness 2926"	abbrev=BFT	type=Significant	P-value=<0.01		trait=Average backfat thickness	pubmed_id=16415521
204	15	54979969	55577439	Chr.15	55540439	55639204	QTL_ID=2960	Name="Meat color-L 2960"	abbrev=MCOLOR-L	type=Significant	P-value=0.001		trait=Meat color-L	pubmed_id=16174342
204	15	54979969	55577439	Chr.15	55540439	55639204	QTL_ID=2961	Name="Meat color-L 2961"	abbrev=MCOLOR-L	type=Significant	P-value=0.002		trait=Meat color-L	pubmed_id=16174342
204	15	54979969	55577439	Chr.15	55540439	55639204	QTL_ID=2962	Name="pH 24 hr post mortem (ham) 2962"	abbrev=pH	type=Significant	P-value=0.030		trait=pH 24 hr post mortem (ham)	pubmed_id=16174342
204	15	54979969	55577439	Chr.15	55540439	55639204	QTL_ID=2963	Name="pH 24 hr post-mortem (loin) 2963"	abbrev=pH	type=Significant	P-value=0.001		trait=pH 24 hr post-mortem (loin)	pubmed_id=16174342
204	15	54979969	55577439	Chr.15	55540439	55639204	QTL_ID=2964	Name="pH 48 hr post-mortem (loin) 2964"	abbrev=pH	type=Significant	P-value=0.019		trait=pH 48 hr post-mortem (loin)	pubmed_id=16174342
204	15	54979969	55577439	Chr.15	55540439	55639204	QTL_ID=2965	Name="pH 48 hr post-mortem (loin) 2965"	abbrev=pH	type=Significant	P-value=0.032		trait=pH 48 hr post-mortem (loin)	pubmed_id=16174342
204	15	54979969	55577439	Chr.15	55540439	55639204	QTL_ID=2966	Name="Average glycogen 2966"	abbrev=GLY	type=Significant	P-value=0.033		trait=Average glycogen	pubmed_id=16174342
204	15	54979969	55577439	Chr.15	55540439	55639204	QTL_ID=3009	Name="Meat color score 3009"	abbrev=mcolor	type=Significant	P-value=0.00027	F-value=13.549	trait=Meat color score	pubmed_id=16441291
204	15	54979969	55577439	Chr.15	55540439	55639204	QTL_ID=3010	Name="Cooking loss 3010"	abbrev=COOKL	type=Significant	P-value=0.00029	F-value=13.386	trait=Cooking loss	pubmed_id=16441291
204	15	54979969	55577439	Chr.15	55540439	55639204	QTL_ID=3011	Name="Shear force 3011"	abbrev=SHEAR	type=Significant	P-value=0.00083	F-value=11.363	trait=Shear force	pubmed_id=16441291
204	15	54979969	55577439	Chr.15	55540439	55639204	QTL_ID=3012	Name="Chewiness score 3012"	abbrev=CHEW	type=Significant	P-value=0.00048	F-value=12.419	trait=Chewiness score	pubmed_id=16441291
204	15	54979969	55577439	Chr.15	55540439	55639204	QTL_ID=3013	Name="Juiciness score 3013"	abbrev=JUICE	type=Significant	P-value=0.00019	F-value=14.240	trait=Juiciness score	pubmed_id=16441291
204	15	54979969	55577439	Chr.15	55540439	55639204	QTL_ID=3014	Name="Drip loss 3014"	abbrev=DRIPL	type=Significant	P-value=0.00087	F-value=11.267	trait=Drip loss	pubmed_id=16441291
204	15	54979969	55577439	Chr.15	55540439	55639204	QTL_ID=3015	Name="Shear force 3015"	abbrev=SHEAR	type=Significant	P-value=0.00068	F-value=11.741	trait=Shear force	pubmed_id=16441291
204	15	54979969	55577439	Chr.15	55040439	56040439	QTL_ID=3048	Name="Inguinal hernia 3048"	abbrev=IHERN	type=Significant	P-value=0.001		trait=Inguinal hernia	pubmed_id=16672048
204	15	54979969	55577439	Chr.15	55040439	56040439	QTL_ID=3049	Name="Inguinal hernia 3049"	abbrev=IHERN	type=Significant	P-value=0.01		trait=Inguinal hernia	pubmed_id=16672048
204	15	54979969	55577439	Chr.15	55540439	55639204	QTL_ID=3081	Name="Purge loss 3081"	abbrev=PURGEL	type=Significant	P-value=0.0221		trait=Purge loss	pubmed_id=16543555
204	15	54979969	55577439	Chr.15	55540439	55639204	QTL_ID=3117	Name="Palmitic acid percentage 3117"	abbrev=FA-C16:0	type=Significant	P-value=<0.01	F-value=15.41	trait=Palmitic acid percentage	pubmed_id=16879343
204	15	54979969	55577439	Chr.15	55540439	55639204	QTL_ID=3121	Name="Oleic acid percentage 3121"	abbrev=FA-C18:1	type=Significant	P-value=<0.05	F-value=10.14	trait=Oleic acid percentage	pubmed_id=16879343
204	15	54979969	55577439	Chr.15	55540439	55639204	QTL_ID=3122	Name="Total saturated fatty acids 3122"	abbrev=SFA	type=Significant	P-value=<0.01	F-value=14.23	trait=Total saturated fatty acids	pubmed_id=16879343
204	15	54979969	55577439	Chr.15	55540439	55639204	QTL_ID=3125	Name="Melting point 3125"	abbrev=MP	type=Significant	P-value=<0.05	F-value=8.89	trait=Melting point	pubmed_id=16879343
204	15	54979969	55577439	Chr.15	55540439	55639204	QTL_ID=3291	Name="Protein content 3291"	abbrev=PC	type=Significant	LODscore=9.26	F-value=14.89	trait=Protein content	pubmed_id=17965326
204	15	54979969	55577439	Chr.15	55540439	55639204	QTL_ID=3292	Name="Meat color-a 3292"	abbrev=MCOLOR-a	type=Significant	LODscore=3.59	F-value=5.60	trait=Meat color-a	pubmed_id=17965326
204	15	54979969	55577439	Chr.15	55540439	55639204	QTL_ID=3293	Name="Meat color score 3293"	abbrev=mcolor	type=Significant	LODscore=3.23	F-value=5.03	trait=Meat color score	pubmed_id=17965326
204	15	54979969	55577439	Chr.15	55540439	55639204	QTL_ID=3294	Name="Tenderness score 3294"	abbrev=TEND	type=Significant	LODscore=4.62	F-value=7.25	trait=Tenderness score	pubmed_id=17965326
204	15	54979969	55577439	Chr.15	55540439	55639204	QTL_ID=3295	Name="tenderness score 3295"	abbrev=TEND	type=Significant	LODscore=4.82	F-value=7.57	trait=tenderness score	pubmed_id=17965326
204	15	54979969	55577439	Chr.15	55540439	55639204	QTL_ID=3296	Name="Shear force 3296"	abbrev=SHEAR	type=Significant	LODscore=3.22	F-value=5.02	trait=Shear force	pubmed_id=17965326
204	15	54979969	55577439	Chr.15	55540439	55639204	QTL_ID=3311	Name="Meat color-L 3311"	abbrev=MCOLOR-L	type=Significant	LODscore=5.13	F-value=8.03	trait=Meat color-L	pubmed_id=17965326
204	15	54979969	55577439	Chr.15	55540439	55639204	QTL_ID=3314	Name="Cooking loss 3314"	abbrev=COOKL	type=Suggestive	LODscore=2.48	F-value=3.86	trait=Cooking loss	pubmed_id=17965326
204	15	54979969	55577439	Chr.15	55540439	55639204	QTL_ID=3658	Name="Loin Eye Area Intercept 3658"	abbrev=LEAI	type=Significant	F-value=12.35		trait=Loin Eye Area Intercept	pubmed_id=17965327
204	15	54979969	55577439	Chr.15	55540439	55639204	QTL_ID=3789	Name="Backfat at tenth rib 3789"	abbrev=10RIBBFT	type=Significant	P-value=<0.05	F-value=6.9	trait=Backfat at tenth rib	pubmed_id=15318717
204	15	54979969	55577439	Chr.15	55540439	55639204	QTL_ID=3790	Name="Drip loss 3790"	abbrev=DRIPL	type=Significant	P-value=<0.05	F-value=7.5	trait=Drip loss	pubmed_id=15318717
204	15	54979969	55577439	Chr.15	55540439	55639204	QTL_ID=3811	Name="Off-flavor score 3811"	abbrev=OFFFLAV	type=Significant	P-value=<0.05	F-value=5.8	trait=Off-flavor score	pubmed_id=15318717
204	15	54979969	55577439	Chr.15	55540439	55639204	QTL_ID=3826	Name="Average lactate 3826"	abbrev=LACT	type=Significant	P-value=<0.01	F-value=12.1	trait=Average lactate	pubmed_id=15318717
204	15	54979969	55577439	Chr.15	55540439	55639204	QTL_ID=3827	Name="tenderness score 3827"	abbrev=TEND	type=Significant	P-value=<0.01	F-value=18.3	trait=tenderness score	pubmed_id=15318717
204	15	54979969	55577439	Chr.15	55040439	56040439	QTL_ID=3910	Name="Feed intake per feeding (35-55 kg) 3910"	abbrev=feedin	type=Significant	F-value=6.9		trait=Feed intake per feeding (35-55 kg)	pubmed_id=16075373
204	15	54979969	55577439	Chr.15	55040439	56040439	QTL_ID=3911	Name="Feed intake per feeding (35-80 kg) 3911"	abbrev=feedin	type=Significant	F-value=4.8		trait=Feed intake per feeding (35-80 kg)	pubmed_id=16075373
204	15	54979969	55577439	Chr.15	55540439	55639204	QTL_ID=3915	Name="Lean meat percentage 3915"	abbrev=LEANP	type=Significant	P-value=0.002		trait=Lean meat percentage	pubmed_id=17121599
204	15	54979969	55577439	Chr.15	55540439	55639204	QTL_ID=3916	Name="Lean meat percentage 3916"	abbrev=LEANP	type=Significant	P-value=0.003		trait=Lean meat percentage	pubmed_id=17121599
204	15	54979969	55577439	Chr.15	55540439	55639204	QTL_ID=5723	Name="pH for Semimembranosus 5723"	abbrev=pH	type=Significant	P-value=<0.05	F-value=5.86	trait=pH for Semimembranosus	pubmed_id=17459017
204	15	54979969	55577439	Chr.15	55540439	55639204	QTL_ID=5724	Name="Average backfat thickness 5724"	abbrev=BFT	type=Significant	P-value=<0.05	F-value=4.80	trait=Average backfat thickness	pubmed_id=17459017
204	15	54979969	55577439	Chr.15	55540439	55639204	QTL_ID=5725	Name="Backfat at tenth rib 5725"	abbrev=10RIBBFT	type=Significant	P-value=<0.05	F-value=8.18	trait=Backfat at tenth rib	pubmed_id=17459017
204	15	54979969	55577439	Chr.15	55540439	55639204	QTL_ID=5726	Name="Loin muscle area 5726"	abbrev=LMA	type=Significant	P-value=<0.05	F-value=7.23	trait=Loin muscle area	pubmed_id=17459017
204	15	54979969	55577439	Chr.15	55540439	55639204	QTL_ID=5727	Name="Average daily feed intake 5727"	abbrev=FEEDIN	type=Significant	P-value=<0.05	F-value=5.08	trait=Average daily feed intake	pubmed_id=17459017
204	15	54979969	55577439	Chr.15	55040439	56040439	QTL_ID=5830	Name="pH for Longissmus Dorsi 5830"	abbrev=pH	type=Significant	P-value=<0.05	F-value=5.12	trait=pH for Longissmus Dorsi	pubmed_id=18791141
204	15	54979969	55577439	Chr.15	55040439	56040439	QTL_ID=5833	Name="pH 24 hr post-mortem (loin) 5833"	abbrev=pH	type=Significant	P-value=<0.01	F-value=8.71	trait=pH 24 hr post-mortem (loin)	pubmed_id=18791141
204	15	54979969	55577439	Chr.15	55040439	56040439	QTL_ID=5834	Name="45 min-3 hr pH decline 5834"	abbrev=pH	type=Significant	P-value=<0.05	F-value=6.16	trait=45 min-3 hr pH decline	pubmed_id=18791141
204	15	54979969	55577439	Chr.15	55040439	56040439	QTL_ID=5839	Name="45 min-24 h pH decline 5839"	abbrev=PHDEC	type=Significant	P-value=<0.05	F-value=4.54	trait=45 min-24 h pH decline	pubmed_id=18791141
204	15	54979969	55577439	Chr.15	55040439	56040439	QTL_ID=5847	Name="9 hr-24 hr pH decline 5847"	abbrev=pH	type=Significant	P-value=<0.05	F-value=5.59	trait=9 hr-24 hr pH decline	pubmed_id=18791141
204	15	54979969	55577439	Chr.15	55040439	56040439	QTL_ID=5883	Name="pH 24 hr post mortem (ham) 5883"	abbrev=pH	type=Significant	P-value=<0.01	F-value=7.69	trait=pH 24 hr post mortem (ham)	pubmed_id=18791141
204	15	54979969	55577439	Chr.15	55540439	55639204	QTL_ID=5915	Name="Time spent drinking 5915"	abbrev=DRINKT	type=Significant	P-value=<0.05	F-value=7.17	trait=Time spent drinking	pubmed_id=19291137
204	15	54979969	55577439	Chr.15	55540439	55639204	QTL_ID=5951	Name="Average daily gain (birth-10 weeks) 5951"	abbrev=ADG	type=Significant	P-value=<0.05	Varance=3.56	trait=Average daily gain (birth-10 weeks)	pubmed_id=18712441
204	15	54979969	55577439	Chr.15	55540439	55639204	QTL_ID=5952	Name="Body weight (weaning) 5952"	abbrev=WWT	type=Significant	P-value=<0.05	Varance=4.50	trait=Body weight (weaning)	pubmed_id=18712441
204	15	54979969	55577439	Chr.15	55540439	55639204	QTL_ID=5992	Name="Backfat at tenth rib 5992"	abbrev=10RIBBFT	type=Significant	P-value=<0.05	Varance=4.70	trait=Backfat at tenth rib	pubmed_id=18712441
204	15	54979969	55577439	Chr.15	55540439	55639204	QTL_ID=6012	Name="pH for Longissmus Dorsi 6012"	abbrev=pH	type=Significant	P-value=<0.01	Varance=4.63	trait=pH for Longissmus Dorsi	pubmed_id=18712441
204	15	54979969	55577439	Chr.15	55540439	55639204	QTL_ID=6013	Name="pH for Semimembranosus 6013"	abbrev=pH	type=Significant	P-value=<0.05	Varance=4.98	trait=pH for Semimembranosus	pubmed_id=18712441
204	15	54979969	55577439	Chr.15	55040439	56040439	QTL_ID=6307	Name="White blood cell counts 6307"	abbrev=WBC	type=Significant	P-value=<0.05	F-value=10.00	trait=White blood cell counts	pubmed_id=19220229
204	15	54979969	55577439	Chr.15	55040439	56040439	QTL_ID=6311	Name="Lymphocyte number 6311"	abbrev=LYMPH	type=Significant	P-value=<0.05	F-value=8.67	trait=Lymphocyte number	pubmed_id=19220229
204	15	54979969	55577439	Chr.15	55040439	56040439	QTL_ID=6494	Name="Maternal infanticide 6494"	abbrev=MATINF	type=Significant	P-value=0.0102		trait=Maternal infanticide	pubmed_id=19130209
204	15	54979969	55577439	Chr.15	55540439	55639204	QTL_ID=7013	Name="Percentage type I fibers 7013"	abbrev=FIB1P	type=Significant	P-value=0.0082		trait=Percentage type I fibers	pubmed_id=18641172
204	15	54979969	55577439	Chr.15	55040439	56040439	QTL_ID=7204	Name="Tibia length 7204"	abbrev=TIBL	type=Significant	P-value=<0.10	F-value=6.4	trait=Tibia length	pubmed_id=18840302
204	15	54979969	55577439	Chr.15	55040439	56040439	QTL_ID=7205	Name="Humerus length 7205"	abbrev=HUML	type=Significant	P-value=<0.05	F-value=8.1	trait=Humerus length	pubmed_id=18840302
204	15	54979969	55577439	Chr.15	55040439	56040439	QTL_ID=7206	Name="Femur length 7206"	abbrev=FEML	type=Significant	P-value=<0.10	F-value=4.7	trait=Femur length	pubmed_id=18840302
204	15	54979969	55577439	Chr.15	55040439	56040439	QTL_ID=7247	Name="Anal atresia 7247"	abbrev=ANATR	type=Significant	LODscore=1.4		trait=Anal atresia	pubmed_id=15834633
204	15	54979969	55577439	Chr.15	55040439	56040439	QTL_ID=7248	Name="Anal atresia 7248"	abbrev=ANATR	type=Significant	P-value=<0.01		trait=Anal atresia	pubmed_id=15834633
204	15	54979969	55577439	Chr.15	55040439	56040439	QTL_ID=7249	Name="Anal atresia 7249"	abbrev=ANATR	type=Significant	LODscore=2.2		trait=Anal atresia	pubmed_id=15834633
204	15	54979969	55577439	Chr.15	55040439	56040439	QTL_ID=7250	Name="Anal atresia 7250"	abbrev=ANATR	type=Significant	P-value=0.011		trait=Anal atresia	pubmed_id=15834633
204	15	54979969	55577439	Chr.15	55040439	56040439	QTL_ID=7251	Name="Anal atresia 7251"	abbrev=ANATR	type=Significant	LODscore=3.2		trait=Anal atresia	pubmed_id=15834633
204	15	54979969	55577439	Chr.15	55040439	56040439	QTL_ID=7252	Name="Anal atresia 7252"	abbrev=ANATR	type=Significant	P-value=<0.01		trait=Anal atresia	pubmed_id=15834633
204	15	54979969	55577439	Chr.15	55040439	56040439	QTL_ID=7253	Name="Anal atresia 7253"	abbrev=ANATR	type=Significant	LODscore=1.7		trait=Anal atresia	pubmed_id=15834633
204	15	54979969	55577439	Chr.15	55040439	56040439	QTL_ID=7254	Name="Anal atresia 7254"	abbrev=ANATR	type=Significant	LODscore=1.7		trait=Anal atresia	pubmed_id=15834633
204	15	54979969	55577439	Chr.15	55040439	56040439	QTL_ID=7255	Name="Anal atresia 7255"	abbrev=ANATR	type=Significant	LODscore=1.2		trait=Anal atresia	pubmed_id=15834633
204	15	54979969	55577439	Chr.15	55540439	55639204	QTL_ID=8875	Name="Ear weight 8875"	abbrev=EARWT	type=Significant	P-value=<0.05	F-value=8.83	trait=Ear weight	pubmed_id=19392826
204	15	54979969	55577439	Chr.15	55540439	55639204	QTL_ID=8876	Name="Ear weight 8876"	abbrev=EARWT	type=Significant	P-value=<0.05	F-value=8.85	trait=Ear weight	pubmed_id=19392826
204	15	54979969	55577439	Chr.15	55540439	55639204	QTL_ID=8928	Name="leg score (hind) 8928"	abbrev=LSCOREH	type=Significant	P-value=<0.05	F-value=4.36	trait=leg score (hind)	pubmed_id=ISU0038
204	15	54979969	55577439	Chr.15	55540439	55639204	QTL_ID=8929	Name="feet score (hind) 8929"	abbrev=FSCORER	type=Significant	P-value=<0.05	F-value=5.06	trait=feet score (hind)	pubmed_id=ISU0038
204	15	54979969	55577439	Chr.15	55040439	56040439	QTL_ID=8970	Name="Head weight 8970"	abbrev=HEADWT	type=Significant	P-value=<0.01	F-value=23.7	trait=Head weight	pubmed_id=19397518
204	15	54979969	55577439	Chr.15	55040439	56040439	QTL_ID=9569	Name="Triglyceride level 9569"	abbrev=TRIGL	type=Significant	P-value=<0.05	F-value=8.9	trait=Triglyceride level	pubmed_id=19495872
204	15	54979969	55577439	Chr.15	55540439	55639204	QTL_ID=9632	Name="C3c concentration 9632"	abbrev=C3C	type=Significant	P-value=<0.01	F-value=10.1	trait=C3c concentration	pubmed_id=19490209
204	15	54979969	55577439	Chr.15	55040439	56040439	QTL_ID=10249	Name="Cross-sectional area of type IIb muscle fibers 10249"	abbrev=FIB2BCSA	type=Significant	P-value=<0.05	F-value=9.90	trait=Cross-sectional area of type IIb muscle fibers	pubmed_id=19912421
204	15	54979969	55577439	Chr.15	55040439	56040439	QTL_ID=10250	Name="Cross-sectional area of type IIa muscle fibers 10250"	abbrev=FIB2ACSA	type=Significant	P-value=<0.05	F-value=6.67	trait=Cross-sectional area of type IIa muscle fibers	pubmed_id=19912421
204	15	54979969	55577439	Chr.15	55040439	56040439	QTL_ID=10251	Name="Total number of fibers 10251"	abbrev=TNMF	type=Significant	P-value=<0.05	F-value=6.56	trait=Total number of fibers	pubmed_id=19912421
204	15	54979969	55577439	Chr.15	55540439	55639204	QTL_ID=10614	Name="Number of corpora lutea 10614"	abbrev=NCL	type=Significant	P-value=0.00290	F-value=6.20	trait=Number of corpora lutea	pubmed_id=10341088
204	15	54979969	55577439	Chr.15	55540439	55639204	QTL_ID=10616	Name="Gestation length 10616"	abbrev=GEST	type=Significant	P-value=0.00170	F-value=6.79	trait=Gestation length	pubmed_id=10341088
204	15	54979969	55577439	Chr.15	55040439	56040439	QTL_ID=11584	Name="Salmonella count in liver and spleen 11584"	abbrev=SECTLS	type=Significant	P-value=0.031		trait=Salmonella count in liver and spleen	pubmed_id=19496771
204	15	54979969	55577439	Chr.15	55040439	56040439	QTL_ID=11585	Name="Salmonella count in liver 11585"	abbrev=SECTLIV	type=Significant	P-value=0.034		trait=Salmonella count in liver	pubmed_id=19496771
204	15	54979969	55577439	Chr.15	55540439	55639204	QTL_ID=11586	Name="Salmonella count in liver and spleen 11586"	abbrev=SECTLS	type=Significant	P-value=0.046		trait=Salmonella count in liver and spleen	pubmed_id=19496771
204	15	54979969	55577439	Chr.15	55540439	55639204	QTL_ID=11587	Name="Salmonella count in spleen 11587"	abbrev=SECTSPL	type=Significant	P-value=0.005		trait=Salmonella count in spleen	pubmed_id=19496771
204	15	54979969	55577439	Chr.15	55540439	55639204	QTL_ID=12094	Name="Meat color OPTO 12094"	abbrev=COLORO	type=Significant	P-value=0.03		trait=Meat color OPTO	pubmed_id=17697135
204	15	54979969	55577439	Chr.15	55540439	55639204	QTL_ID=12095	Name="Conductivity 24 hours postmortem (loin) 12095"	abbrev=cond	type=Significant	P-value=0.002		trait=Conductivity 24 hours postmortem (loin)	pubmed_id=17697135
204	15	54979969	55577439	Chr.15	55540439	55639204	QTL_ID=12096	Name="Lean meat percentage 12096"	abbrev=LEANP	type=Significant	P-value=0.05		trait=Lean meat percentage	pubmed_id=17697135
204	15	54979969	55577439	Chr.15	55540439	55639204	QTL_ID=12097	Name="Loin muscle area 12097"	abbrev=LMA	type=Significant	P-value=0.03		trait=Loin muscle area	pubmed_id=17697135
204	15	54979969	55577439	Chr.15	55540439	55639204	QTL_ID=12308	Name="Red cell distribution width 12308"	abbrev=RCDW	type=Significant	P-value=9.66E-06		trait=Red cell distribution width	pubmed_id=20584270
204	15	54979969	55577439	Chr.15	55040439	56040439	QTL_ID=12326	Name="Change in Mycoplasma hyopneumoniae antibody titer 12326"	abbrev=MHTC	type=Significant	P-value=<0.05	F-value=5.63	trait=Change in Mycoplasma hyopneumoniae antibody titer	pubmed_id=20567833
204	15	54979969	55577439	Chr.15	55540439	55639204	QTL_ID=12327	Name="Mycoplasma hyopneumoniae antibody titer 12327"	abbrev=MHT	type=Significant	P-value=<0.05	F-value=5.67	trait=Mycoplasma hyopneumoniae antibody titer	pubmed_id=20567833
204	15	54979969	55577439	Chr.15	55040439	56040439	QTL_ID=12689	Name="pH for Longissmus Dorsi 12689"	abbrev=pH	type=Significant	P-value=<0.05		trait=pH for Longissmus Dorsi	pubmed_id=20495113
204	15	54979969	55577439	Chr.15	55040439	56040439	QTL_ID=12690	Name="pH for Semimembranosus 12690"	abbrev=pH	type=Significant	P-value=<0.001		trait=pH for Semimembranosus	pubmed_id=20495113
204	15	54979969	55577439	Chr.15	55040439	56040439	QTL_ID=12691	Name="Drip loss 12691"	abbrev=DRIPL	type=Significant	P-value=<0.01		trait=Drip loss	pubmed_id=20495113
204	15	54979969	55577439	Chr.15	55040439	56040439	QTL_ID=13272	Name="Liver weight 13272"	abbrev=LIVWT	type=Significant	P-value=<0.05	F-value=8.7	trait=Liver weight	pubmed_id=20528845
204	15	54979969	55577439	Chr.15	55040439	56040439	QTL_ID=13288	Name="Head weight 13288"	abbrev=HEADWT	type=Significant	P-value=<0.05	F-value=28.1	trait=Head weight	pubmed_id=20528845
234	16	55798489	55826805	Chr.16	55040439	56040439	QTL_ID=258	Name="Small intestine length 258"	abbrev=LSI	type=Suggestive	F-value=6.90		trait=Small intestine length	pubmed_id=9611214
234	16	55798489	55826805	Chr.16	55040439	56040439	QTL_ID=5857	Name="Average glycolytic potential 5857"	abbrev=GLYPO	type=Significant	P-value=<0.05	F-value=4.59	trait=Average glycolytic potential	pubmed_id=18791141
234	16	55798489	55826805	Chr.16	55040439	56040439	QTL_ID=5884	Name="pH 24 hr post mortem (ham) 5884"	abbrev=pH	type=Significant	P-value=<0.05	F-value=4.33	trait=pH 24 hr post mortem (ham)	pubmed_id=18791141
234	16	55798489	55826805	Chr.16	55040439	56040439	QTL_ID=5998	Name="backfat at last rib 5998"	abbrev=LRIBF	type=Significant	P-value=<0.01	Varance=5.10	trait=backfat at last rib	pubmed_id=18712441
234	16	55798489	55826805	Chr.16	55040439	56040439	QTL_ID=6000	Name="Fat ratio (percentage) 6000"	abbrev=FP	type=Significant	P-value=<0.01	Varance=6.75	trait=Fat ratio (percentage)	pubmed_id=18712441
234	16	55798489	55826805	Chr.16	55040439	56040439	QTL_ID=6529	Name="Seminiferous tubule diameter 6529"	abbrev=SEMTD	type=Significant	P-value=<0.05	F-value=9.79	trait=Seminiferous tubule diameter	pubmed_id=18599669
234	16	55798489	55826805	Chr.16	55040439	56040439	QTL_ID=7193	Name="Arachidic acid percentage 7193"	abbrev=FA-C20:0	type=Significant	P-value=<0.01	F-value=56.15	trait=Arachidic acid percentage	pubmed_id=19133937
234	16	55798489	55826805	Chr.16	55040439	56040439	QTL_ID=7194	Name="Arachidic acid percentage 7194"	abbrev=FA-C20:0	type=Significant	P-value=<0.01	F-value=68.22	trait=Arachidic acid percentage	pubmed_id=19133937
234	16	55798489	55826805	Chr.16	55040439	56040439	QTL_ID=9575	Name="Myristic acid percentage 9575"	abbrev=FA-C14:0	type=Significant	P-value=4.9E-12		trait=Myristic acid percentage	pubmed_id=19648499
234	16	55798489	55826805	Chr.16	55040439	56040439	QTL_ID=9635	Name="C3c concentration 9635"	abbrev=C3C	type=Significant	P-value=<0.01	F-value=8.3	trait=C3c concentration	pubmed_id=19490209
234	16	55798489	55826805	Chr.16	55040439	56040439	QTL_ID=9636	Name="C3c concentration 9636"	abbrev=C3C	type=Significant	P-value=<0.01	F-value=10.5	trait=C3c concentration	pubmed_id=19490209
234	16	55798489	55826805	Chr.16	55040439	56040439	QTL_ID=9637	Name="C3c concentration 9637"	abbrev=C3C	type=Significant	P-value=<0.05	F-value=6.7	trait=C3c concentration	pubmed_id=19490209
234	16	55798489	55826805	Chr.16	55040439	56040439	QTL_ID=9638	Name="C3c concentration 9638"	abbrev=C3C	type=Significant	P-value=<0.01	F-value=9.6	trait=C3c concentration	pubmed_id=19490209
234	16	55798489	55826805	Chr.16	55040439	56040439	QTL_ID=10252	Name="Cross-sectional area of type IIa muscle fibers 10252"	abbrev=FIB2ACSA	type=Significant	P-value=<0.05	F-value=7.22	trait=Cross-sectional area of type IIa muscle fibers	pubmed_id=19912421
234	16	55798489	55826805	Chr.16	55040439	56040439	QTL_ID=12815	Name="Adipocyte diameter 12815"	abbrev=ADIPDI	type=Significant	P-value=<0.05	F-value=8.5	trait=Adipocyte diameter	pubmed_id=20667088
312	5	34764749	34898982	Chr.5	28544163	55540439	QTL_ID=3918	Name="CIE-b* 3918"	abbrev=CIEb	type=Significant	P-value=0.01		trait=CIE-b*	pubmed_id=17121599
344	7	29445530	29634684	Chr.7	28544163	55540439	QTL_ID=187	Name="Body weight (birth) 187"	abbrev=BW	type=Suggestive	F-value=9.40		trait=Body weight (birth)	pubmed_id=11403749
345	7	34045974	34092618	Chr.7	28544163	55540439	QTL_ID=187	Name="Body weight (birth) 187"	abbrev=BW	type=Suggestive	F-value=9.40		trait=Body weight (birth)	pubmed_id=11403749
346	7	43863464	43959827	Chr.7	28544163	55540439	QTL_ID=187	Name="Body weight (birth) 187"	abbrev=BW	type=Suggestive	F-value=9.40		trait=Body weight (birth)	pubmed_id=11403749
346	7	43863464	43959827	Chr.7	41361318	55540439	QTL_ID=8864	Name="Ear weight 8864"	abbrev=EARWT	type=Significant	P-value=<0.01	F-value=562.13	trait=Ear weight	pubmed_id=19392826

## Sheet: Table S6
Supplemental table S6 Information and the primers used in qPCR analyses of the 18 CNVRs chosen to be validated
Validating result	Information of the 18 CNVRs							Primers used in quantitative PCR analyses of the 18 CNVRs
	CNVR_No.	Chr.	Start	End	Length(bp)	Frequency	Type	Primer_ID	Position (bp)	Length(bp)	Forward (5'-3')	Reverse (5'-3')
Confirmed CNVRs by qPCR	6	1	91513835	91584145	70310	0.0148	gain	17-2	91534185-91534360	176	TGGCACCGACTAACCTCTGTAAC	TTCTCAGTGGCGGAACTTCTAAC
								17-8	91569830-91570018	189	CTTAGGATAGCCACAACCCACT	GGTCTGCCATCTTCACCGTCT
	11	1	160653704	160713406	59702	0.0675	loss	4-1	160669726-160669880	155	GATTACCTGGTGGTTCACATCTTAT	TTGGCTTGTTGCTTTCTTTCTC
								4-4	160700345-160700474	130	GGGAGACCCAGTCCTAAGAGC	GCACAGACTACCCAGGTGTATTTC
	20	1	274307988	274570232	262244	0.0274	loss	5-3	274628259-274628458	200	GTTGGGGACTCCTTTTCCTGTA	ACTGCCATGATTTCACTTCTGC
								5-7	274538947-274539066	120	GGAGTGTCGTCGCCTTTGC	GCTATTGGGATGGAGGTTGG
	22	1	276291234	276800847	509613	0.0738	both	3-1	276443161-276443306	146	CCACAGGACCAGGGGAAATAG	CACAACAAGCCAGTCACCACC
								3-5	276692034-276692230	197	GGGAGGACCCTAAACACTACAAC	TCACCACAGAATACCCAGCAA
	161	14	52620825	52720705	99880	0.0211	loss	6-3	52658608-52658727	120	CATCCCTCCCGTGGCTTTA	CACCCGACCTTGCCTATCC
								6-6	52694767-52694866	100	GCATACAGGTGACCGCAAAT	CAGCCCTAAACAAGCAGCATC
	259	2	4834400	5424602	590202	0.0759	both	7-3	4842443-4842628	186	TCCGTGTCTGCTTAGGGTCG	CCTCCTGCCTTCCATCATCC
								7-5	5275699-5275844	146	TGGCACTGAAATCTGGATGGG	TTGAACCTGGAGCCTGAATGA
	276	2	137644872	137915976	70310	0.0928	gain	15-4	137721277-137721392	116	CTCCCATCTCCCAGTCGTTC	TGTCAGTGTCCCAAAGTCAGC
								15-5	137846015-137846198	184	TCACGTCCTTAACAATCCAACC	GCACTACTACGGCACCACTCTG
								15-6	137846017-137846202	186	ACGTCCTTAACAATCCAACCAA	CTGAGCACTACTACGGCACCAC
	285	3	87641425	87711895	70470	0.0422	gain	16-2	87654597-87654765	169	CAGACACCTCCGCCCAGACT	CCTCAAACGGGAACCATAGC
								16-5	87693836-87694004	169	TATCGGCATATCCGTGGTTGA	AATCTCACTGGCTGCTCCTTC
	314	5	59744851	60461526	716675	0.0084	loss	13-1	59933448-59933592	145	TGTATCTGGGTTTGAGAAGGAGC	GAGTCAGTGGGTTATGGGTATGG
								13-5	60050695-60050841	147	ACATCAAGAAGGTGGTGAAGCA	GGAAGAGGGCCAATTACGG
	325	6	37641317	38387857	746540	0.0211	loss	8-2	37764329-37764511	183	AAGCCCTAACTCCCGTCACTAC	ATCCACAAGAGCCTGGTTCAGT
								8-5	38232244-38232419	176	CTGGCACAGTAGGCAGGTTTC	GGTGGGCAAGTGGTTAGGATT
	344	7	29445530	29634684	189154	0.0105	loss	9-4	29558095-29558222	128	GGTCCAGGGCAGACTTGATAGA	TAGGGCGACAGGTTACAGGGTT
								9-6	29532728-29532923	196	AATCCAACCGCTTGCTATCTT	CCCGTCCTGTGACATTACCTCT
	373	9	4203824	4364337	160513	0.0928	loss	2-2	4229431-4229540	110	CCCAAATAAACAAACGAACGA	TGAGCGGTGAAACACTGAGAA
								2-7	4348178-4348285	108	CCAGCGGTTGGTACTCAGGTA	GGGATTCAGAAGGAGCAAAGAC
	Average				295468	0.0456917
Unconfirmed CNVRs by qPCR	43	11	12682032	13353332	671300	0.0295	loss	18-2	12854937-12855055	119	CATTATGTCTTCACCTCTTCCCTC	CCCCAAATCAAAACAGAACCAG
								18-7	13061439-13061587	149	AGATCCAGCAGATAAGAGGAAATG	GCCCTAAGGAATAAGCCAAGC
	50	11	29446835	30512859	1066024	0.0759	loss	11-3	30102438-30102579	142	GCTATCCCAGGTATCCCTCAAA	AAAGACCCAGTACCAGCCAGAA
								11-6	30503747-30503888	142	ATGGAATCAAGTTGGTGGGTAA	TGAGGGCAAGATGTGAAGCA
	64	11	56868046	57679789	811743	0.1857	both	1-2	57556157-57556284	128	AGATCACTCCGCCACATTCCT	TCCATCCACTATCCATCCCATT
								1-7	57667620-57667787	168	TCCTGGCACAGCATAAAGACAC	TCCTGGTTGTTGGCATAGTGAT
	90	12	34081571	34581102	499531	0.0295	loss	14-1	34248606-34248747	142	GACCTCCCACAACCACCTCTT	GCTCCCGAAATAAAACTCCTG
								14-5	34487374-34487509	136	TGGAGGTGTAGCAGTGAGGAAAG	TCAGTAACAAGATGTGGTGGGTG
	117	13	80894636	82225639	1331003	0.0295	loss	12-1	81527070-81527207	138	CCCAACACTCAGGACAGACGG	CAAGGGCAAATGTACCACCAG
								12-7	82213307-82213424	118	CTTCCCTCTTCAGAACCCTCCT	TCCTTTATCCCGTGTCCTTTAC
	172	14	97420173	99249679	1829506	0.1435	loss	10-1	97508400-97508549	150	AAGAGTCCACCAAATGTCCAGTG	CAACCAGTAAATGAGCCTGAGAA
								10-6	99246174-99246326	153	AGTATTTGCCTGTTGCTTGTGG	GGCGGTCAACTCATCATTACAT
	Average				1.03485e+06	0.0822667
Internal control （GCG）		15						G1	64073853-64073999	147	GAATCAACACCATCGGTCAAAT	CTCCACCCATAGAATGCCCAGT

## Sheet: Table S7
Supplemental table S7 Comparison between identified CNVRs and those reported in other pig CNVR papers
Our results						Previous reports
CNVR_ID	Chr.	Start	End	Length(kb)	Type	CNVR_ID	Chr.	Start	End	Length(kb)	Type	Study
5	1	86227750	86289868	62.12	loss	5	1	84499444	86580142	2080.7	Loss-Gain	Ramayo-Caldas et al.2010
9	1	102109401	102221500	112.1	loss	6	1	102184641	102246547	61.91	Loss-Gain	Ramayo-Caldas et al.2010
11	1	160653704	160713406	59.7	loss	7	1	160653704	161917767	1264.06	Gain	Ramayo-Caldas et al.2010
13	1	181421827	181741363	319.54	loss	9	1	181518754	181741363	222.61	Loss-Gain	Ramayo-Caldas et al.2010
22	1	276291234	276800847	509.61	both	43	1	276666775	276786004	119.23	Gain	Ramayo-Caldas et al.2010
262	2	11695188	11895937	200.75	both	13	2	11601476	11714214	112.74	Gain	Ramayo-Caldas et al.2010
289	4	24971805	25077329	105.52	both	17	4	24971805	25077329	105.52	Loss-Gain	Ramayo-Caldas et al.2010
299	4	134367793	134519459	151.67	gain	21	4	134367793	134519459	151.67	Loss-Gain	Ramayo-Caldas et al.2010
308	5	23899971	24070933	170.96	loss	22	5	23899971	24070933	170.96	Loss-Gain	Ramayo-Caldas et al.2010
50	11	29446835	30512859	1066.02	loss	47	11	30072771	30117419	44.65	Loss	Ramayo-Caldas et al.2010
64	11	56868046	57679789	811.74	both	31	11	56381032	57812846	1431.81	Loss-Gain	Ramayo-Caldas et al.2010
69	11	64779305	65822708	1043.4	both	30	11	65309203	65381195	71.99	Loss	Ramayo-Caldas et al.2010
109	13	64232309	64906593	674.28	loss	32	13	64352825	64798051	445.23	Loss-Gain	Ramayo-Caldas et al.2010
117	13	80894636	82225639	1331	loss	41	13	81503361	81601546	98.19	Loss-Gain	Ramayo-Caldas et al.2010
132	13	118821556	118900052	78.5	gain	33	13	118821556	118923746	102.19	Gain	Ramayo-Caldas et al.2010
136	13	128234232	128299210	64.98	loss	49	13	128150975	128360061	209.09	Gain	Ramayo-Caldas et al.2010
162	14	54436035	54822526	386.49	loss	34	14	53301700	55310453	2008.75	Loss-Gain	Ramayo-Caldas et al.2010
164	14	63628427	63909725	281.3	loss	35	14	63834660	63882223	47.56	Loss-Gain	Ramayo-Caldas et al.2010
172	14	97420173	99249679	1829.51	loss	37	14	97526178	99696847	2170.67	Loss-Gain	Ramayo-Caldas et al.2010
179	14	111363926	111687490	323.56	both	36	14	111363926	111540634	176.71	Loss	Ramayo-Caldas et al.2010
186	14	126713005	126817194	104.19	loss	33	14	126779081	126784999	5.92	Loss	Fadista et al.2008
211	15	99574989	100066270	491.28	loss	38	15	99843606	100116097	272.49	Loss-Gain	Ramayo-Caldas et al.2010
245	17	5650568	6841420	1190.85	loss	39	17	6525429	6635237	109.81	Loss	Ramayo-Caldas et al.2010

## Sheet: Table S8
Supplemental table S8 Pig Ensemble gene IDs and their orthologous mouse IDs
Ensembl Gene ID	Mouse Ensembl Gene ID
ENSSSCG00000010122	ENSMUSG00000000028
ENSSSCG00000012071	ENSMUSG00000000159
ENSSSCG00000009525	ENSMUSG00000000197
ENSSSCG00000017081	ENSMUSG00000000263
ENSSSCG00000017830	ENSMUSG00000000282
ENSSSCG00000010133	ENSMUSG00000000325
ENSSSCG00000010132	ENSMUSG00000000326
ENSSSCG00000006992	ENSMUSG00000000359
ENSSSCG00000003608	ENSMUSG00000000409
ENSSSCG00000017789	ENSMUSG00000000686
ENSSSCG00000001132	ENSMUSG00000000706
ENSSSCG00000010071	ENSMUSG00000000901
ENSSSCG00000010070	ENSMUSG00000000902
ENSSSCG00000010075	ENSMUSG00000000903
ENSSSCG00000016699	ENSMUSG00000000938
ENSSSCG00000007178	ENSMUSG00000000948
ENSSSCG00000000257	ENSMUSG00000001281
ENSSSCG00000000258	ENSMUSG00000001288
ENSSSCG00000017827	ENSMUSG00000001323
ENSSSCG00000006490	ENSMUSG00000001415
ENSSSCG00000017578	ENSMUSG00000001507
ENSSSCG00000010064	ENSMUSG00000001663
ENSSSCG00000010063	ENSMUSG00000001666
ENSSSCG00000003640	ENSMUSG00000001985
ENSSSCG00000013239	ENSMUSG00000002102
ENSSSCG00000013242	ENSMUSG00000002103
ENSSSCG00000013240	ENSMUSG00000002104
ENSSSCG00000013241	ENSMUSG00000002108
ENSSSCG00000013243	ENSMUSG00000002109
ENSSSCG00000010002	ENSMUSG00000002129
ENSSSCG00000001509	ENSMUSG00000002307
ENSSSCG00000002000	ENSMUSG00000002319
ENSSSCG00000001999	ENSMUSG00000002320
ENSSSCG00000002001	ENSMUSG00000002324
ENSSSCG00000002002	ENSMUSG00000002325
ENSSSCG00000001997	ENSMUSG00000002329
ENSSSCG00000000375	ENSMUSG00000002578
ENSSSCG00000017006	ENSMUSG00000002699
ENSSSCG00000001653	ENSMUSG00000002763
ENSSSCG00000001655	ENSMUSG00000002768
ENSSSCG00000001652	ENSMUSG00000002769
ENSSSCG00000003085	ENSMUSG00000002981
ENSSSCG00000010487	ENSMUSG00000003053
ENSSSCG00000010488	ENSMUSG00000003053
ENSSSCG00000003178	ENSMUSG00000003184
ENSSSCG00000003177	ENSMUSG00000003190
ENSSSCG00000010683	ENSMUSG00000003228
ENSSSCG00000003147	ENSMUSG00000003273
ENSSSCG00000003163	ENSMUSG00000003420
ENSSSCG00000003173	ENSMUSG00000003420
ENSSSCG00000003187	ENSMUSG00000003420
ENSSSCG00000003162	ENSMUSG00000003421
ENSSSCG00000003186	ENSMUSG00000003421
ENSSSCG00000003169	ENSMUSG00000003423
ENSSSCG00000003180	ENSMUSG00000003429
ENSSSCG00000010005	ENSMUSG00000003581
ENSSSCG00000010006	ENSMUSG00000003585
ENSSSCG00000008130	ENSMUSG00000003662
ENSSSCG00000003154	ENSMUSG00000003865
ENSSSCG00000003152	ENSMUSG00000003868
ENSSSCG00000003157	ENSMUSG00000003872
ENSSSCG00000003144	ENSMUSG00000003873
ENSSSCG00000017530	ENSMUSG00000004043
ENSSSCG00000015625	ENSMUSG00000004668
ENSSSCG00000010007	ENSMUSG00000004748
ENSSSCG00000002377	ENSMUSG00000004788
ENSSSCG00000002376	ENSMUSG00000004791
ENSSSCG00000011996	ENSMUSG00000004842
ENSSSCG00000006472	ENSMUSG00000004885
ENSSSCG00000006477	ENSMUSG00000004892
ENSSSCG00000006478	ENSMUSG00000004894
ENSSSCG00000006470	ENSMUSG00000004896
ENSSSCG00000010068	ENSMUSG00000005107
ENSSSCG00000010121	ENSMUSG00000005262
ENSSSCG00000000144	ENSMUSG00000005354
ENSSSCG00000003026	ENSMUSG00000005442
ENSSSCG00000003030	ENSMUSG00000005442
ENSSSCG00000003025	ENSMUSG00000005447
ENSSSCG00000003031	ENSMUSG00000005447
ENSSSCG00000013227	ENSMUSG00000005505
ENSSSCG00000013229	ENSMUSG00000005510
ENSSSCG00000006631	ENSMUSG00000005628
ENSSSCG00000000393	ENSMUSG00000005682
ENSSSCG00000000388	ENSMUSG00000005683
ENSSSCG00000006625	ENSMUSG00000005774
ENSSSCG00000010055	ENSMUSG00000006344
ENSSSCG00000010056	ENSMUSG00000006345
ENSSSCG00000012948	ENSMUSG00000006457
ENSSSCG00000012947	ENSMUSG00000006463
ENSSSCG00000012946	ENSMUSG00000006464
ENSSSCG00000017359	ENSMUSG00000006575
ENSSSCG00000001120	ENSMUSG00000006611
ENSSSCG00000001142	ENSMUSG00000006611
ENSSSCG00000011368	ENSMUSG00000006675
ENSSSCG00000007229	ENSMUSG00000007659
ENSSSCG00000010329	ENSMUSG00000007817
ENSSSCG00000003168	ENSMUSG00000007833
ENSSSCG00000003161	ENSMUSG00000007837
ENSSSCG00000003185	ENSMUSG00000007837
ENSSSCG00000006498	ENSMUSG00000008601
ENSSSCG00000006500	ENSMUSG00000008604
ENSSSCG00000006630	ENSMUSG00000008958
ENSSSCG00000010069	ENSMUSG00000009092
ENSSSCG00000010065	ENSMUSG00000009093
ENSSSCG00000005622	ENSMUSG00000009566
ENSSSCG00000005626	ENSMUSG00000009566
ENSSSCG00000010052	ENSMUSG00000009681
ENSSSCG00000011408	ENSMUSG00000010044
ENSSSCG00000011411	ENSMUSG00000010045
ENSSSCG00000011405	ENSMUSG00000010047
ENSSSCG00000011404	ENSMUSG00000010051
ENSSSCG00000011406	ENSMUSG00000010054
ENSSSCG00000011409	ENSMUSG00000010057
ENSSSCG00000011397	ENSMUSG00000010064
ENSSSCG00000011407	ENSMUSG00000010067
ENSSSCG00000001996	ENSMUSG00000010376
ENSSSCG00000017832	ENSMUSG00000010554
ENSSSCG00000017833	ENSMUSG00000010554
ENSSSCG00000013299	ENSMUSG00000010911
ENSSSCG00000013298	ENSMUSG00000010914
ENSSSCG00000003158	ENSMUSG00000011382
ENSSSCG00000017787	ENSMUSG00000011877
ENSSSCG00000010134	ENSMUSG00000013539
ENSSSCG00000010438	ENSMUSG00000013662
ENSSSCG00000010440	ENSMUSG00000013663
ENSSSCG00000006634	ENSMUSG00000013707
ENSSSCG00000000046	ENSMUSG00000014372
ENSSSCG00000000386	ENSMUSG00000014498
ENSSSCG00000000392	ENSMUSG00000014498
ENSSSCG00000016151	ENSMUSG00000015222
ENSSSCG00000011683	ENSMUSG00000015354
ENSSSCG00000005745	ENSMUSG00000015846
ENSSSCG00000017184	ENSMUSG00000015869
ENSSSCG00000006667	ENSMUSG00000015943
ENSSSCG00000015622	ENSMUSG00000016494
ENSSSCG00000017217	ENSMUSG00000016940
ENSSSCG00000017167	ENSMUSG00000017132
ENSSSCG00000017790	ENSMUSG00000017291
ENSSSCG00000017164	ENSMUSG00000017466
ENSSSCG00000017531	ENSMUSG00000017747
ENSSSCG00000017673	ENSMUSG00000018068
ENSSSCG00000001123	ENSMUSG00000018102
ENSSSCG00000000111	ENSMUSG00000018126
ENSSSCG00000000372	ENSMUSG00000018166
ENSSSCG00000017668	ENSMUSG00000018171
ENSSSCG00000017623	ENSMUSG00000018377
ENSSSCG00000017624	ENSMUSG00000018378
ENSSSCG00000017626	ENSMUSG00000018379
ENSSSCG00000017082	ENSMUSG00000018593
ENSSSCG00000017313	ENSMUSG00000018634
ENSSSCG00000010526	ENSMUSG00000018821
ENSSSCG00000017532	ENSMUSG00000018973
ENSSSCG00000011370	ENSMUSG00000019039
ENSSSCG00000005883	ENSMUSG00000019080
ENSSSCG00000005899	ENSMUSG00000019080
ENSSSCG00000007228	ENSMUSG00000019188
ENSSSCG00000002375	ENSMUSG00000019235
ENSSSCG00000006627	ENSMUSG00000019338
ENSSSCG00000006469	ENSMUSG00000019710
ENSSSCG00000004082	ENSMUSG00000019769
ENSSSCG00000004446	ENSMUSG00000019782
ENSSSCG00000004375	ENSMUSG00000019797
ENSSSCG00000009718	ENSMUSG00000020067
ENSSSCG00000000456	ENSMUSG00000020102
ENSSSCG00000010286	ENSMUSG00000020107
ENSSSCG00000010287	ENSMUSG00000020108
ENSSSCG00000010288	ENSMUSG00000020109
ENSSSCG00000000511	ENSMUSG00000020132
ENSSSCG00000017008	ENSMUSG00000020143
ENSSSCG00000010054	ENSMUSG00000020178
ENSSSCG00000010058	ENSMUSG00000020180
ENSSSCG00000010062	ENSMUSG00000020196
ENSSSCG00000011434	ENSMUSG00000020253
ENSSSCG00000011433	ENSMUSG00000020257
ENSSSCG00000011432	ENSMUSG00000020258
ENSSSCG00000017024	ENSMUSG00000020326
ENSSSCG00000017023	ENSMUSG00000020328
ENSSSCG00000017022	ENSMUSG00000020330
ENSSSCG00000017669	ENSMUSG00000020513
ENSSSCG00000017670	ENSMUSG00000020516
ENSSSCG00000017671	ENSMUSG00000020521
ENSSSCG00000017689	ENSMUSG00000020526
ENSSSCG00000017688	ENSMUSG00000020530
ENSSSCG00000017601	ENSMUSG00000020541
ENSSSCG00000017600	ENSMUSG00000020544
ENSSSCG00000017602	ENSMUSG00000020546
ENSSSCG00000017835	ENSMUSG00000020741
ENSSSCG00000017836	ENSMUSG00000020745
ENSSSCG00000017877	ENSMUSG00000020790
ENSSSCG00000017878	ENSMUSG00000020794
ENSSSCG00000017880	ENSMUSG00000020798
ENSSSCG00000017884	ENSMUSG00000020799
ENSSSCG00000017981	ENSMUSG00000020892
ENSSSCG00000017983	ENSMUSG00000020893
ENSSSCG00000017984	ENSMUSG00000020894
ENSSSCG00000017347	ENSMUSG00000020928
ENSSSCG00000017346	ENSMUSG00000020929
ENSSSCG00000017345	ENSMUSG00000020930
ENSSSCG00000017343	ENSMUSG00000020932
ENSSSCG00000017340	ENSMUSG00000020935
ENSSSCG00000017339	ENSMUSG00000020936
ENSSSCG00000017338	ENSMUSG00000020937
ENSSSCG00000002483	ENSMUSG00000021091
ENSSSCG00000002486	ENSMUSG00000021091
ENSSSCG00000002378	ENSMUSG00000021245
ENSSSCG00000002382	ENSMUSG00000021248
ENSSSCG00000002383	ENSMUSG00000021250
ENSSSCG00000002521	ENSMUSG00000021280
ENSSSCG00000002522	ENSMUSG00000021281
ENSSSCG00000010142	ENSMUSG00000021313
ENSSSCG00000010943	ENSMUSG00000021458
ENSSSCG00000016878	ENSMUSG00000021732
ENSSSCG00000010340	ENSMUSG00000021792
ENSSSCG00000010300	ENSMUSG00000021815
ENSSSCG00000010301	ENSMUSG00000021816
ENSSSCG00000010309	ENSMUSG00000021819
ENSSSCG00000010311	ENSMUSG00000021820
ENSSSCG00000010312	ENSMUSG00000021822
ENSSSCG00000005038	ENSMUSG00000021832
ENSSSCG00000011438	ENSMUSG00000021901
ENSSSCG00000011439	ENSMUSG00000021902
ENSSSCG00000011440	ENSMUSG00000021904
ENSSSCG00000009427	ENSMUSG00000022013
ENSSSCG00000009663	ENSMUSG00000022043
ENSSSCG00000009662	ENSMUSG00000022044
ENSSSCG00000009629	ENSMUSG00000022089
ENSSSCG00000009474	ENSMUSG00000022123
ENSSSCG00000002023	ENSMUSG00000022194
ENSSSCG00000002025	ENSMUSG00000022199
ENSSSCG00000002026	ENSMUSG00000022203
ENSSSCG00000002020	ENSMUSG00000022204
ENSSSCG00000002012	ENSMUSG00000022211
ENSSSCG00000002011	ENSMUSG00000022212
ENSSSCG00000002008	ENSMUSG00000022214
ENSSSCG00000002007	ENSMUSG00000022215
ENSSSCG00000002006	ENSMUSG00000022216
ENSSSCG00000002005	ENSMUSG00000022217
ENSSSCG00000017095	ENSMUSG00000022231
ENSSSCG00000000046	ENSMUSG00000022445
ENSSSCG00000011826	ENSMUSG00000022537
ENSSSCG00000011827	ENSMUSG00000022538
ENSSSCG00000005900	ENSMUSG00000022546
ENSSSCG00000006952	ENSMUSG00000022571
ENSSSCG00000006955	ENSMUSG00000022575
ENSSSCG00000011952	ENSMUSG00000022601
ENSSSCG00000011924	ENSMUSG00000022668
ENSSSCG00000011833	ENSMUSG00000022770
ENSSSCG00000011834	ENSMUSG00000022772
ENSSSCG00000011835	ENSMUSG00000022774
ENSSSCG00000010078	ENSMUSG00000022779
ENSSSCG00000011837	ENSMUSG00000022780
ENSSSCG00000011906	ENSMUSG00000022790
ENSSSCG00000011892	ENSMUSG00000022805
ENSSSCG00000012008	ENSMUSG00000022876
ENSSSCG00000012068	ENSMUSG00000022895
ENSSSCG00000012075	ENSMUSG00000022938
ENSSSCG00000000255	ENSMUSG00000023046
ENSSSCG00000009499	ENSMUSG00000023088
ENSSSCG00000000681	ENSMUSG00000023191
ENSSSCG00000011361	ENSMUSG00000023259
ENSSSCG00000000687	ENSMUSG00000023274
ENSSSCG00000011429	ENSMUSG00000023277
ENSSSCG00000011435	ENSMUSG00000023277
ENSSSCG00000011426	ENSMUSG00000023345
ENSSSCG00000001986	ENSMUSG00000023411
ENSSSCG00000000682	ENSMUSG00000023439
ENSSSCG00000000685	ENSMUSG00000023456
ENSSSCG00000003149	ENSMUSG00000023467
ENSSSCG00000000683	ENSMUSG00000023505
ENSSSCG00000017625	ENSMUSG00000023723
ENSSSCG00000017982	ENSMUSG00000023781
ENSSSCG00000001651	ENSMUSG00000023973
ENSSSCG00000003694	ENSMUSG00000024053
ENSSSCG00000008435	ENSMUSG00000024150
ENSSSCG00000008019	ENSMUSG00000024165
ENSSSCG00000008021	ENSMUSG00000024168
ENSSSCG00000008020	ENSMUSG00000024169
ENSSSCG00000008022	ENSMUSG00000024170
ENSSSCG00000001507	ENSMUSG00000024308
ENSSSCG00000001505	ENSMUSG00000024309
ENSSSCG00000001504	ENSMUSG00000024312
ENSSSCG00000001501	ENSMUSG00000024319
ENSSSCG00000001477	ENSMUSG00000024325
ENSSSCG00000001475	ENSMUSG00000024327
ENSSSCG00000001473	ENSMUSG00000024330
ENSSSCG00000001472	ENSMUSG00000024334
ENSSSCG00000001471	ENSMUSG00000024335
ENSSSCG00000001468	ENSMUSG00000024337
ENSSSCG00000014234	ENSMUSG00000024532
ENSSSCG00000014434	ENSMUSG00000024578
ENSSSCG00000014433	ENSMUSG00000024579
ENSSSCG00000014256	ENSMUSG00000024598
ENSSSCG00000013065	ENSMUSG00000024654
ENSSSCG00000013066	ENSMUSG00000024660
ENSSSCG00000010141	ENSMUSG00000024734
ENSSSCG00000010443	ENSMUSG00000024770
ENSSSCG00000010442	ENSMUSG00000024771
ENSSSCG00000010445	ENSMUSG00000024774
ENSSSCG00000010446	ENSMUSG00000024776
ENSSSCG00000010457	ENSMUSG00000024795
ENSSSCG00000010465	ENSMUSG00000024811
ENSSSCG00000012992	ENSMUSG00000024816
ENSSSCG00000012993	ENSMUSG00000024818
ENSSSCG00000012995	ENSMUSG00000024826
ENSSSCG00000012997	ENSMUSG00000024833
ENSSSCG00000010427	ENSMUSG00000024863
ENSSSCG00000010428	ENSMUSG00000024868
ENSSSCG00000010435	ENSMUSG00000024896
ENSSSCG00000010436	ENSMUSG00000024896
ENSSSCG00000010437	ENSMUSG00000024899
ENSSSCG00000012973	ENSMUSG00000024906
ENSSSCG00000012971	ENSMUSG00000024909
ENSSSCG00000012976	ENSMUSG00000024922
ENSSSCG00000012979	ENSMUSG00000024925
ENSSSCG00000012980	ENSMUSG00000024926
ENSSSCG00000012981	ENSMUSG00000024927
ENSSSCG00000012986	ENSMUSG00000024936
ENSSSCG00000012988	ENSMUSG00000024937
ENSSSCG00000012989	ENSMUSG00000024939
ENSSSCG00000012985	ENSMUSG00000024940
ENSSSCG00000012984	ENSMUSG00000024941
ENSSSCG00000012999	ENSMUSG00000024942
ENSSSCG00000010627	ENSMUSG00000024975
ENSSSCG00000010638	ENSMUSG00000024985
ENSSSCG00000010472	ENSMUSG00000024986
ENSSSCG00000010682	ENSMUSG00000024997
ENSSSCG00000010483	ENSMUSG00000024998
ENSSSCG00000010487	ENSMUSG00000025002
ENSSSCG00000010488	ENSMUSG00000025002
ENSSSCG00000010487	ENSMUSG00000025003
ENSSSCG00000010488	ENSMUSG00000025003
ENSSSCG00000010487	ENSMUSG00000025004
ENSSSCG00000010488	ENSMUSG00000025004
ENSSSCG00000006979	ENSMUSG00000025044
ENSSSCG00000010000	ENSMUSG00000025047
ENSSSCG00000010525	ENSMUSG00000025178
ENSSSCG00000010563	ENSMUSG00000025217
ENSSSCG00000010584	ENSMUSG00000025227
ENSSSCG00000010585	ENSMUSG00000025228
ENSSSCG00000010586	ENSMUSG00000025231
ENSSSCG00000000357	ENSMUSG00000025347
ENSSSCG00000000358	ENSMUSG00000025348
ENSSSCG00000000360	ENSMUSG00000025350
ENSSSCG00000000362	ENSMUSG00000025350
ENSSSCG00000000361	ENSMUSG00000025351
ENSSSCG00000000363	ENSMUSG00000025352
ENSSSCG00000000365	ENSMUSG00000025353
ENSSSCG00000000366	ENSMUSG00000025354
ENSSSCG00000000368	ENSMUSG00000025355
ENSSSCG00000000370	ENSMUSG00000025357
ENSSSCG00000000373	ENSMUSG00000025358
ENSSSCG00000000371	ENSMUSG00000025359
ENSSSCG00000000379	ENSMUSG00000025366
ENSSSCG00000000382	ENSMUSG00000025369
ENSSSCG00000000383	ENSMUSG00000025373
ENSSSCG00000000384	ENSMUSG00000025374
ENSSSCG00000000394	ENSMUSG00000025381
ENSSSCG00000000395	ENSMUSG00000025383
ENSSSCG00000003844	ENSMUSG00000025413
ENSSSCG00000016877	ENSMUSG00000025453
ENSSSCG00000014560	ENSMUSG00000025488
ENSSSCG00000014563	ENSMUSG00000025489
ENSSSCG00000014564	ENSMUSG00000025491
ENSSSCG00000014565	ENSMUSG00000025491
ENSSSCG00000014564	ENSMUSG00000025492
ENSSSCG00000014565	ENSMUSG00000025492
ENSSSCG00000011357	ENSMUSG00000025647
ENSSSCG00000011353	ENSMUSG00000025648
ENSSSCG00000011355	ENSMUSG00000025650
ENSSSCG00000011356	ENSMUSG00000025651
ENSSSCG00000011362	ENSMUSG00000025652
ENSSSCG00000016112	ENSMUSG00000025869
ENSSSCG00000016128	ENSMUSG00000025967
ENSSSCG00000016127	ENSMUSG00000025968
ENSSSCG00000016165	ENSMUSG00000025997
ENSSSCG00000016152	ENSMUSG00000026005
ENSSSCG00000016117	ENSMUSG00000026017
ENSSSCG00000016115	ENSMUSG00000026018
ENSSSCG00000016116	ENSMUSG00000026019
ENSSSCG00000008162	ENSMUSG00000026072
ENSSSCG00000010079	ENSMUSG00000026181
ENSSSCG00000016173	ENSMUSG00000026192
ENSSSCG00000016174	ENSMUSG00000026193
ENSSSCG00000016269	ENSMUSG00000026226
ENSSSCG00000016270	ENSMUSG00000026227
ENSSSCG00000016273	ENSMUSG00000026228
ENSSSCG00000016272	ENSMUSG00000026229
ENSSSCG00000016276	ENSMUSG00000026234
ENSSSCG00000016277	ENSMUSG00000026237
ENSSSCG00000016321	ENSMUSG00000026301
ENSSSCG00000015710	ENSMUSG00000026341
ENSSSCG00000015707	ENSMUSG00000026343
ENSSSCG00000015706	ENSMUSG00000026344
ENSSSCG00000015689	ENSMUSG00000026356
ENSSSCG00000015729	ENSMUSG00000026374
ENSSSCG00000015730	ENSMUSG00000026377
ENSSSCG00000015732	ENSMUSG00000026380
ENSSSCG00000015599	ENSMUSG00000026626
ENSSSCG00000015598	ENSMUSG00000026627
ENSSSCG00000015621	ENSMUSG00000026640
ENSSSCG00000011110	ENSMUSG00000026676
ENSSSCG00000011073	ENSMUSG00000026679
ENSSSCG00000010434	ENSMUSG00000026721
ENSSSCG00000011091	ENSMUSG00000026748
ENSSSCG00000005623	ENSMUSG00000026811
ENSSSCG00000005625	ENSMUSG00000026814
ENSSSCG00000005627	ENSMUSG00000026817
ENSSSCG00000005671	ENSMUSG00000026853
ENSSSCG00000005670	ENSMUSG00000026856
ENSSSCG00000005669	ENSMUSG00000026858
ENSSSCG00000005668	ENSMUSG00000026860
ENSSSCG00000005507	ENSMUSG00000026869
ENSSSCG00000005509	ENSMUSG00000026870
ENSSSCG00000005510	ENSMUSG00000026873
ENSSSCG00000005512	ENSMUSG00000026874
ENSSSCG00000005511	ENSMUSG00000026875
ENSSSCG00000005514	ENSMUSG00000026878
ENSSSCG00000005516	ENSMUSG00000026880
ENSSSCG00000016020	ENSMUSG00000027001
ENSSSCG00000016019	ENSMUSG00000027002
ENSSSCG00000013179	ENSMUSG00000027079
ENSSSCG00000013177	ENSMUSG00000027080
ENSSSCG00000015933	ENSMUSG00000027086
ENSSSCG00000015936	ENSMUSG00000027088
ENSSSCG00000013245	ENSMUSG00000027255
ENSSSCG00000013244	ENSMUSG00000027257
ENSSSCG00000007152	ENSMUSG00000027316
ENSSSCG00000007146	ENSMUSG00000027322
ENSSSCG00000007148	ENSMUSG00000027327
ENSSSCG00000007149	ENSMUSG00000027329
ENSSSCG00000007151	ENSMUSG00000027330
ENSSSCG00000007054	ENSMUSG00000027358
ENSSSCG00000008132	ENSMUSG00000027367
ENSSSCG00000008128	ENSMUSG00000027368
ENSSSCG00000007177	ENSMUSG00000027403
ENSSSCG00000011760	ENSMUSG00000027630
ENSSSCG00000009362	ENSMUSG00000027748
ENSSSCG00000009361	ENSMUSG00000027750
ENSSSCG00000011720	ENSMUSG00000027763
ENSSSCG00000011721	ENSMUSG00000027765
ENSSSCG00000011723	ENSMUSG00000027820
ENSSSCG00000011725	ENSMUSG00000027823
ENSSSCG00000011724	ENSMUSG00000027824
ENSSSCG00000011740	ENSMUSG00000027834
ENSSSCG00000011739	ENSMUSG00000027835
ENSSSCG00000006535	ENSMUSG00000027952
ENSSSCG00000006530	ENSMUSG00000027954
ENSSSCG00000006858	ENSMUSG00000027965
ENSSSCG00000009151	ENSMUSG00000027983
ENSSSCG00000009150	ENSMUSG00000027984
ENSSSCG00000009139	ENSMUSG00000027999
ENSSSCG00000003766	ENSMUSG00000028035
ENSSSCG00000006531	ENSMUSG00000028039
ENSSSCG00000006532	ENSMUSG00000028040
ENSSSCG00000006533	ENSMUSG00000028041
ENSSSCG00000006502	ENSMUSG00000028059
ENSSSCG00000006504	ENSMUSG00000028060
ENSSSCG00000006499	ENSMUSG00000028062
ENSSSCG00000006496	ENSMUSG00000028063
ENSSSCG00000006495	ENSMUSG00000028064
ENSSSCG00000006493	ENSMUSG00000028066
ENSSSCG00000006475	ENSMUSG00000028068
ENSSSCG00000006691	ENSMUSG00000028099
ENSSSCG00000006690	ENSMUSG00000028100
ENSSSCG00000006689	ENSMUSG00000028101
ENSSSCG00000006686	ENSMUSG00000028102
ENSSSCG00000006682	ENSMUSG00000028104
ENSSSCG00000006628	ENSMUSG00000028126
ENSSSCG00000005373	ENSMUSG00000028334
ENSSSCG00000005304	ENSMUSG00000028453
ENSSSCG00000005303	ENSMUSG00000028454
ENSSSCG00000005302	ENSMUSG00000028455
ENSSSCG00000005310	ENSMUSG00000028458
ENSSSCG00000005311	ENSMUSG00000028459
ENSSSCG00000005312	ENSMUSG00000028460
ENSSSCG00000005313	ENSMUSG00000028461
ENSSSCG00000005315	ENSMUSG00000028463
ENSSSCG00000005316	ENSMUSG00000028464
ENSSSCG00000005317	ENSMUSG00000028465
ENSSSCG00000003804	ENSMUSG00000028522
ENSSSCG00000003924	ENSMUSG00000028677
ENSSSCG00000003931	ENSMUSG00000028678
ENSSSCG00000003928	ENSMUSG00000028680
ENSSSCG00000003922	ENSMUSG00000028684
ENSSSCG00000001278	ENSMUSG00000029184
ENSSSCG00000001283	ENSMUSG00000029184
ENSSSCG00000009815	ENSMUSG00000029471
ENSSSCG00000009814	ENSMUSG00000029472
ENSSSCG00000009346	ENSMUSG00000029655
ENSSSCG00000007667	ENSMUSG00000029720
ENSSSCG00000007664	ENSMUSG00000029722
ENSSSCG00000007662	ENSMUSG00000029723
ENSSSCG00000010199	ENSMUSG00000030110
ENSSSCG00000000690	ENSMUSG00000030120
ENSSSCG00000000689	ENSMUSG00000030122
ENSSSCG00000011592	ENSMUSG00000030123
ENSSSCG00000000688	ENSMUSG00000030124
ENSSSCG00000000679	ENSMUSG00000030125
ENSSSCG00000011593	ENSMUSG00000030126
ENSSSCG00000000691	ENSMUSG00000030127
ENSSSCG00000010201	ENSMUSG00000030134
ENSSSCG00000000617	ENSMUSG00000030208
ENSSSCG00000000692	ENSMUSG00000030329
ENSSSCG00000000701	ENSMUSG00000030330
ENSSSCG00000000705	ENSMUSG00000030336
ENSSSCG00000000703	ENSMUSG00000030337
ENSSSCG00000000706	ENSMUSG00000030339
ENSSSCG00000000707	ENSMUSG00000030340
ENSSSCG00000000708	ENSMUSG00000030341
ENSSSCG00000000710	ENSMUSG00000030342
ENSSSCG00000015853	ENSMUSG00000030451
ENSSSCG00000014900	ENSMUSG00000030643
ENSSSCG00000014806	ENSMUSG00000030649
ENSSSCG00000014818	ENSMUSG00000030688
ENSSSCG00000014820	ENSMUSG00000030691
ENSSSCG00000003150	ENSMUSG00000030824
ENSSSCG00000014804	ENSMUSG00000030842
ENSSSCG00000014626	ENSMUSG00000030895
ENSSSCG00000014630	ENSMUSG00000030897
ENSSSCG00000011686	ENSMUSG00000031129
ENSSSCG00000016240	ENSMUSG00000031320
ENSSSCG00000006970	ENSMUSG00000031523
ENSSSCG00000007024	ENSMUSG00000031534
ENSSSCG00000006996	ENSMUSG00000031590
ENSSSCG00000006991	ENSMUSG00000031591
ENSSSCG00000006995	ENSMUSG00000031591
ENSSSCG00000006994	ENSMUSG00000031592
ENSSSCG00000006988	ENSMUSG00000031595
ENSSSCG00000009699	ENSMUSG00000031613
ENSSSCG00000015797	ENSMUSG00000031626
ENSSSCG00000009714	ENSMUSG00000031644
ENSSSCG00000009709	ENSMUSG00000031647
ENSSSCG00000002727	ENSMUSG00000031750
ENSSSCG00000002663	ENSMUSG00000031821
ENSSSCG00000002664	ENSMUSG00000031822
ENSSSCG00000011689	ENSMUSG00000032374
ENSSSCG00000011690	ENSMUSG00000032377
ENSSSCG00000004549	ENSMUSG00000032387
ENSSSCG00000011684	ENSMUSG00000032407
ENSSSCG00000004293	ENSMUSG00000032422
ENSSSCG00000004294	ENSMUSG00000032423
ENSSSCG00000011229	ENSMUSG00000032437
ENSSSCG00000011657	ENSMUSG00000032473
ENSSSCG00000011399	ENSMUSG00000032562
ENSSSCG00000011364	ENSMUSG00000032598
ENSSSCG00000011365	ENSMUSG00000032599
ENSSSCG00000011363	ENSMUSG00000032601
ENSSSCG00000011366	ENSMUSG00000032602
ENSSSCG00000011427	ENSMUSG00000032786
ENSSSCG00000011437	ENSMUSG00000032786
ENSSSCG00000010487	ENSMUSG00000032808
ENSSSCG00000010488	ENSMUSG00000032808
ENSSSCG00000011681	ENSMUSG00000032839
ENSSSCG00000009496	ENSMUSG00000032849
ENSSSCG00000009497	ENSMUSG00000032849
ENSSSCG00000009498	ENSMUSG00000032849
ENSSSCG00000012007	ENSMUSG00000032932
ENSSSCG00000012005	ENSMUSG00000032940
ENSSSCG00000000113	ENSMUSG00000032988
ENSSSCG00000009488	ENSMUSG00000033214
ENSSSCG00000010067	ENSMUSG00000033307
ENSSSCG00000010066	ENSMUSG00000033318
ENSSSCG00000010059	ENSMUSG00000033416
ENSSSCG00000010060	ENSMUSG00000033427
ENSSSCG00000010053	ENSMUSG00000033444
ENSSSCG00000010456	ENSMUSG00000033610
ENSSSCG00000005890	ENSMUSG00000033669
ENSSSCG00000005888	ENSMUSG00000033697
ENSSSCG00000005894	ENSMUSG00000033697
ENSSSCG00000005886	ENSMUSG00000033707
ENSSSCG00000005896	ENSMUSG00000033707
ENSSSCG00000005885	ENSMUSG00000033728
ENSSSCG00000005897	ENSMUSG00000033728
ENSSSCG00000002725	ENSMUSG00000033732
ENSSSCG00000005884	ENSMUSG00000033762
ENSSSCG00000005898	ENSMUSG00000033762
ENSSSCG00000002726	ENSMUSG00000033763
ENSSSCG00000005901	ENSMUSG00000033819
ENSSSCG00000005902	ENSMUSG00000033837
ENSSSCG00000013201	ENSMUSG00000033850
ENSSSCG00000017165	ENSMUSG00000033909
ENSSSCG00000003921	ENSMUSG00000033948
ENSSSCG00000009349	ENSMUSG00000033970
ENSSSCG00000005779	ENSMUSG00000034006
ENSSSCG00000009345	ENSMUSG00000034021
ENSSSCG00000013180	ENSMUSG00000034059
ENSSSCG00000013178	ENSMUSG00000034075
ENSSSCG00000011741	ENSMUSG00000034109
ENSSSCG00000011737	ENSMUSG00000034139
ENSSSCG00000002393	ENSMUSG00000034157
ENSSSCG00000002392	ENSMUSG00000034168
ENSSSCG00000017316	ENSMUSG00000034187
ENSSSCG00000010302	ENSMUSG00000034235
ENSSSCG00000017325	ENSMUSG00000034247
ENSSSCG00000002381	ENSMUSG00000034290
ENSSSCG00000009999	ENSMUSG00000034412
ENSSSCG00000009676	ENSMUSG00000034522
ENSSSCG00000009678	ENSMUSG00000034532
ENSSSCG00000005078	ENSMUSG00000034574
ENSSSCG00000011398	ENSMUSG00000034684
ENSSSCG00000017361	ENSMUSG00000034757
ENSSSCG00000008131	ENSMUSG00000034850
ENSSSCG00000003842	ENSMUSG00000034919
ENSSSCG00000009446	ENSMUSG00000035566
ENSSSCG00000005508	ENSMUSG00000035949
ENSSSCG00000005308	ENSMUSG00000035969
ENSSSCG00000005301	ENSMUSG00000036002
ENSSSCG00000011402	ENSMUSG00000036091
ENSSSCG00000001119	ENSMUSG00000036181
ENSSSCG00000011923	ENSMUSG00000036208
ENSSSCG00000001122	ENSMUSG00000036211
ENSSSCG00000001144	ENSMUSG00000036211
ENSSSCG00000011717	ENSMUSG00000036334
ENSSSCG00000011713	ENSMUSG00000036353
ENSSSCG00000007005	ENSMUSG00000036356
ENSSSCG00000011716	ENSMUSG00000036362
ENSSSCG00000011712	ENSMUSG00000036381
ENSSSCG00000011074	ENSMUSG00000036591
ENSSSCG00000008024	ENSMUSG00000036636
ENSSSCG00000002837	ENSMUSG00000036712
ENSSSCG00000010583	ENSMUSG00000036748
ENSSSCG00000003757	ENSMUSG00000036825
ENSSSCG00000011722	ENSMUSG00000036894
ENSSSCG00000008434	ENSMUSG00000036918
ENSSSCG00000014625	ENSMUSG00000036989
ENSSSCG00000000254	ENSMUSG00000037003
ENSSSCG00000014628	ENSMUSG00000037032
ENSSSCG00000014627	ENSMUSG00000037049
ENSSSCG00000014629	ENSMUSG00000037060
ENSSSCG00000010581	ENSMUSG00000037126
ENSSSCG00000010582	ENSMUSG00000037126
ENSSSCG00000011410	ENSMUSG00000037190
ENSSSCG00000012998	ENSMUSG00000037451
ENSSSCG00000015857	ENSMUSG00000037470
ENSSSCG00000015858	ENSMUSG00000037470
ENSSSCG00000015597	ENSMUSG00000037499
ENSSSCG00000007143	ENSMUSG00000037523
ENSSSCG00000001469	ENSMUSG00000037548
ENSSSCG00000001470	ENSMUSG00000037649
ENSSSCG00000005040	ENSMUSG00000037722
ENSSSCG00000010205	ENSMUSG00000037747
ENSSSCG00000010341	ENSMUSG00000037824
ENSSSCG00000010342	ENSMUSG00000037833
ENSSSCG00000017786	ENSMUSG00000037907
ENSSSCG00000009719	ENSMUSG00000037921
ENSSSCG00000009720	ENSMUSG00000037921
ENSSSCG00000009171	ENSMUSG00000037922
ENSSSCG00000009759	ENSMUSG00000037936
ENSSSCG00000011413	ENSMUSG00000037977
ENSSSCG00000008026	ENSMUSG00000038002
ENSSSCG00000015725	ENSMUSG00000038048
ENSSSCG00000015726	ENSMUSG00000038048
ENSSSCG00000000709	ENSMUSG00000038167
ENSSSCG00000003151	ENSMUSG00000038194
ENSSSCG00000009702	ENSMUSG00000038206
ENSSSCG00000016698	ENSMUSG00000038210
ENSSSCG00000000704	ENSMUSG00000038213
ENSSSCG00000004376	ENSMUSG00000038214
ENSSSCG00000009701	ENSMUSG00000038215
ENSSSCG00000016700	ENSMUSG00000038227
ENSSSCG00000016701	ENSMUSG00000038236
ENSSSCG00000003156	ENSMUSG00000038239
ENSSSCG00000000693	ENSMUSG00000038252
ENSSSCG00000000695	ENSMUSG00000038271
ENSSSCG00000000696	ENSMUSG00000038279
ENSSSCG00000017826	ENSMUSG00000038290
ENSSSCG00000003172	ENSMUSG00000038292
ENSSSCG00000003171	ENSMUSG00000038300
ENSSSCG00000017828	ENSMUSG00000038335
ENSSSCG00000000702	ENSMUSG00000038346
ENSSSCG00000017829	ENSMUSG00000038351
ENSSSCG00000006688	ENSMUSG00000038354
ENSSSCG00000003175	ENSMUSG00000038387
ENSSSCG00000003183	ENSMUSG00000038387
ENSSSCG00000000680	ENSMUSG00000038390
ENSSSCG00000006681	ENSMUSG00000038393
ENSSSCG00000006680	ENSMUSG00000038403
ENSSSCG00000003176	ENSMUSG00000038406
ENSSSCG00000003182	ENSMUSG00000038406
ENSSSCG00000000684	ENSMUSG00000038429
ENSSSCG00000000686	ENSMUSG00000038451
ENSSSCG00000006666	ENSMUSG00000038486
ENSSSCG00000006663	ENSMUSG00000038495
ENSSSCG00000000676	ENSMUSG00000038521
ENSSSCG00000000674	ENSMUSG00000038527
ENSSSCG00000001657	ENSMUSG00000038545
ENSSSCG00000014561	ENSMUSG00000038745
ENSSSCG00000006626	ENSMUSG00000038861
ENSSSCG00000017584	ENSMUSG00000038976
ENSSSCG00000005631	ENSMUSG00000039157
ENSSSCG00000005630	ENSMUSG00000039164
ENSSSCG00000005506	ENSMUSG00000039270
ENSSSCG00000010310	ENSMUSG00000039308
ENSSSCG00000010307	ENSMUSG00000039357
ENSSSCG00000010306	ENSMUSG00000039367
ENSSSCG00000010303	ENSMUSG00000039376
ENSSSCG00000016175	ENSMUSG00000039395
ENSSSCG00000004445	ENSMUSG00000039508
ENSSSCG00000005672	ENSMUSG00000039515
ENSSSCG00000006969	ENSMUSG00000039620
ENSSSCG00000006968	ENSMUSG00000039633
ENSSSCG00000010468	ENSMUSG00000039652
ENSSSCG00000001474	ENSMUSG00000039656
ENSSSCG00000008738	ENSMUSG00000039765
ENSSSCG00000000378	ENSMUSG00000039810
ENSSSCG00000000380	ENSMUSG00000039824
ENSSSCG00000000390	ENSMUSG00000039824
ENSSSCG00000016846	ENSMUSG00000039828
ENSSSCG00000012038	ENSMUSG00000039851
ENSSSCG00000005374	ENSMUSG00000039853
ENSSSCG00000000385	ENSMUSG00000039878
ENSSSCG00000000391	ENSMUSG00000039878
ENSSSCG00000006885	ENSMUSG00000039887
ENSSSCG00000000387	ENSMUSG00000039914
ENSSSCG00000000396	ENSMUSG00000040033
ENSSSCG00000003145	ENSMUSG00000040364
ENSSSCG00000003155	ENSMUSG00000040435
ENSSSCG00000017881	ENSMUSG00000040447
ENSSSCG00000010433	ENSMUSG00000040451
ENSSSCG00000017882	ENSMUSG00000040463
ENSSSCG00000017883	ENSMUSG00000040471
ENSSSCG00000003080	ENSMUSG00000040498
ENSSSCG00000004551	ENSMUSG00000040524
ENSSSCG00000003083	ENSMUSG00000040525
ENSSSCG00000010467	ENSMUSG00000040565
ENSSSCG00000002009	ENSMUSG00000040618
ENSSSCG00000002010	ENSMUSG00000040632
ENSSSCG00000013235	ENSMUSG00000040687
ENSSSCG00000017902	ENSMUSG00000040712
ENSSSCG00000002018	ENSMUSG00000040721
ENSSSCG00000002028	ENSMUSG00000040759
ENSSSCG00000002027	ENSMUSG00000040770
ENSSSCG00000003034	ENSMUSG00000040857
ENSSSCG00000016125	ENSMUSG00000040865
ENSSSCG00000016114	ENSMUSG00000041040
ENSSSCG00000009342	ENSMUSG00000041132
ENSSSCG00000009340	ENSMUSG00000041147
ENSSSCG00000005474	ENSMUSG00000041333
ENSSSCG00000001506	ENSMUSG00000041354
ENSSSCG00000006501	ENSMUSG00000041355
ENSSSCG00000006491	ENSMUSG00000041423
ENSSSCG00000002483	ENSMUSG00000041481
ENSSSCG00000002486	ENSMUSG00000041481
ENSSSCG00000002483	ENSMUSG00000041536
ENSSSCG00000002486	ENSMUSG00000041536
ENSSSCG00000006277	ENSMUSG00000041974
ENSSSCG00000010200	ENSMUSG00000042042
ENSSSCG00000015934	ENSMUSG00000042133
ENSSSCG00000015937	ENSMUSG00000042155
ENSSSCG00000018028	ENSMUSG00000042189
ENSSSCG00000010487	ENSMUSG00000042248
ENSSSCG00000010488	ENSMUSG00000042248
ENSSSCG00000006536	ENSMUSG00000042613
ENSSSCG00000006539	ENSMUSG00000042626
ENSSSCG00000000110	ENSMUSG00000042632
ENSSSCG00000006538	ENSMUSG00000042642
ENSSSCG00000006534	ENSMUSG00000042672
ENSSSCG00000005309	ENSMUSG00000042788
ENSSSCG00000005812	ENSMUSG00000042796
ENSSSCG00000007990	ENSMUSG00000042810
ENSSSCG00000001300	ENSMUSG00000042869
ENSSSCG00000013205	ENSMUSG00000042894
ENSSSCG00000003143	ENSMUSG00000042918
ENSSSCG00000010209	ENSMUSG00000043259
ENSSSCG00000001268	ENSMUSG00000043312
ENSSSCG00000003843	ENSMUSG00000043572
ENSSSCG00000010626	ENSMUSG00000043639
ENSSSCG00000003022	ENSMUSG00000043843
ENSSSCG00000013197	ENSMUSG00000043892
ENSSSCG00000011724	ENSMUSG00000043897
ENSSSCG00000000326	ENSMUSG00000044025
ENSSSCG00000000333	ENSMUSG00000044025
ENSSSCG00000010482	ENSMUSG00000044026
ENSSSCG00000008023	ENSMUSG00000044172
ENSSSCG00000015939	ENSMUSG00000044308
ENSSSCG00000017788	ENSMUSG00000044328
ENSSSCG00000010527	ENSMUSG00000044345
ENSSSCG00000012994	ENSMUSG00000044390
ENSSSCG00000013678	ENSMUSG00000044454
ENSSSCG00000013679	ENSMUSG00000044454
ENSSSCG00000013681	ENSMUSG00000044454
ENSSSCG00000011956	ENSMUSG00000044763
ENSSSCG00000001014	ENSMUSG00000044951
ENSSSCG00000001289	ENSMUSG00000044985
ENSSSCG00000014124	ENSMUSG00000045034
ENSSSCG00000003021	ENSMUSG00000045039
ENSSSCG00000002380	ENSMUSG00000045064
ENSSSCG00000014709	ENSMUSG00000045132
ENSSSCG00000014713	ENSMUSG00000045132
ENSSSCG00000014458	ENSMUSG00000045150
ENSSSCG00000001263	ENSMUSG00000045202
ENSSSCG00000001265	ENSMUSG00000045202
ENSSSCG00000001290	ENSMUSG00000045202
ENSSSCG00000001293	ENSMUSG00000045202
ENSSSCG00000003736	ENSMUSG00000045215
ENSSSCG00000015856	ENSMUSG00000045216
ENSSSCG00000014104	ENSMUSG00000045312
ENSSSCG00000011428	ENSMUSG00000045322
ENSSSCG00000011436	ENSMUSG00000045322
ENSSSCG00000007663	ENSMUSG00000045348
ENSSSCG00000005812	ENSMUSG00000045392
ENSSSCG00000017341	ENSMUSG00000045532
ENSSSCG00000011836	ENSMUSG00000045625
ENSSSCG00000006989	ENSMUSG00000045636
ENSSSCG00000012996	ENSMUSG00000045664
ENSSSCG00000017885	ENSMUSG00000045667
ENSSSCG00000009675	ENSMUSG00000045731
ENSSSCG00000014709	ENSMUSG00000045780
ENSSSCG00000014713	ENSMUSG00000045780
ENSSSCG00000014750	ENSMUSG00000045792
ENSSSCG00000008461	ENSMUSG00000045817
ENSSSCG00000006664	ENSMUSG00000045934
ENSSSCG00000017985	ENSMUSG00000046490
ENSSSCG00000011828	ENSMUSG00000046546
ENSSSCG00000003174	ENSMUSG00000046574
ENSSSCG00000003184	ENSMUSG00000046574
ENSSSCG00000011832	ENSMUSG00000046598
ENSSSCG00000010057	ENSMUSG00000046807
ENSSSCG00000005629	ENSMUSG00000046854
ENSSSCG00000016129	ENSMUSG00000046856
ENSSSCG00000003923	ENSMUSG00000046861
ENSSSCG00000000256	ENSMUSG00000046897
ENSSSCG00000000388	ENSMUSG00000046934
ENSSSCG00000013196	ENSMUSG00000046975
ENSSSCG00000000367	ENSMUSG00000047090
ENSSSCG00000002003	ENSMUSG00000047098
ENSSSCG00000017585	ENSMUSG00000047181
ENSSSCG00000007665	ENSMUSG00000047182
ENSSSCG00000014712	ENSMUSG00000047545
ENSSSCG00000000322	ENSMUSG00000047626
ENSSSCG00000003927	ENSMUSG00000047671
ENSSSCG00000014819	ENSMUSG00000047767
ENSSSCG00000006540	ENSMUSG00000047824
ENSSSCG00000017009	ENSMUSG00000047861
ENSSSCG00000006471	ENSMUSG00000048039
ENSSSCG00000017534	ENSMUSG00000048763
ENSSSCG00000003925	ENSMUSG00000048772
ENSSSCG00000002594	ENSMUSG00000049011
ENSSSCG00000005558	ENSMUSG00000049018
ENSSSCG00000000316	ENSMUSG00000049052
ENSSSCG00000010962	ENSMUSG00000049122
ENSSSCG00000006683	ENSMUSG00000049288
ENSSSCG00000005822	ENSMUSG00000049372
ENSSSCG00000010073	ENSMUSG00000049422
ENSSSCG00000017314	ENSMUSG00000049506
ENSSSCG00000001111	ENSMUSG00000049539
ENSSSCG00000012978	ENSMUSG00000049562
ENSSSCG00000000330	ENSMUSG00000049573
ENSSSCG00000000331	ENSMUSG00000049573
ENSSSCG00000000334	ENSMUSG00000049573
ENSSSCG00000001259	ENSMUSG00000049618
ENSSSCG00000001260	ENSMUSG00000049618
ENSSSCG00000001272	ENSMUSG00000049618
ENSSSCG00000001274	ENSMUSG00000049618
ENSSSCG00000001275	ENSMUSG00000049618
ENSSSCG00000001276	ENSMUSG00000049618
ENSSSCG00000001281	ENSMUSG00000049618
ENSSSCG00000015705	ENSMUSG00000049690
ENSSSCG00000011354	ENSMUSG00000049699
ENSSSCG00000006503	ENSMUSG00000049741
ENSSSCG00000000376	ENSMUSG00000049858
ENSSSCG00000000324	ENSMUSG00000049894
ENSSSCG00000005539	ENSMUSG00000050015
ENSSSCG00000005540	ENSMUSG00000050015
ENSSSCG00000005542	ENSMUSG00000050015
ENSSSCG00000005545	ENSMUSG00000050015
ENSSSCG00000005556	ENSMUSG00000050015
ENSSSCG00000005557	ENSMUSG00000050015
ENSSSCG00000014456	ENSMUSG00000050023
ENSSSCG00000002593	ENSMUSG00000050030
ENSSSCG00000013176	ENSMUSG00000050043
ENSSSCG00000014712	ENSMUSG00000050085
ENSSSCG00000006494	ENSMUSG00000050144
ENSSSCG00000010074	ENSMUSG00000050157
ENSSSCG00000000323	ENSMUSG00000050251
ENSSSCG00000014707	ENSMUSG00000050281
ENSSSCG00000002595	ENSMUSG00000050431
ENSSSCG00000003616	ENSMUSG00000050493
ENSSSCG00000011047	ENSMUSG00000050530
ENSSSCG00000005807	ENSMUSG00000050603
ENSSSCG00000005815	ENSMUSG00000050603
ENSSSCG00000001288	ENSMUSG00000050613
ENSSSCG00000003153	ENSMUSG00000050708
ENSSSCG00000017218	ENSMUSG00000050910
ENSSSCG00000009152	ENSMUSG00000050931
ENSSSCG00000006633	ENSMUSG00000051031
ENSSSCG00000013678	ENSMUSG00000051118
ENSSSCG00000013679	ENSMUSG00000051118
ENSSSCG00000013681	ENSMUSG00000051118
ENSSSCG00000013218	ENSMUSG00000051313
ENSSSCG00000014740	ENSMUSG00000051362
ENSSSCG00000017342	ENSMUSG00000051378
ENSSSCG00000001508	ENSMUSG00000051390
ENSSSCG00000010003	ENSMUSG00000051427
ENSSSCG00000011715	ENSMUSG00000051431
ENSSSCG00000010159	ENSMUSG00000051495
ENSSSCG00000005314	ENSMUSG00000051517
ENSSSCG00000001287	ENSMUSG00000051611
ENSSSCG00000014861	ENSMUSG00000052396
ENSSSCG00000014862	ENSMUSG00000052396
ENSSSCG00000001137	ENSMUSG00000052565
ENSSSCG00000010426	ENSMUSG00000052613
ENSSSCG00000000323	ENSMUSG00000052818
ENSSSCG00000010429	ENSMUSG00000052920
ENSSSCG00000016166	ENSMUSG00000053153
ENSSSCG00000003084	ENSMUSG00000053175
ENSSSCG00000005039	ENSMUSG00000053205
ENSSSCG00000001131	ENSMUSG00000053216
ENSSSCG00000013198	ENSMUSG00000053287
ENSSSCG00000010430	ENSMUSG00000053536
ENSSSCG00000010604	ENSMUSG00000053617
ENSSSCG00000011430	ENSMUSG00000053716
ENSSSCG00000005624	ENSMUSG00000053746
ENSSSCG00000011656	ENSMUSG00000053747
ENSSSCG00000006633	ENSMUSG00000053769
ENSSSCG00000010473	ENSMUSG00000053799
ENSSSCG00000003617	ENSMUSG00000053841
ENSSSCG00000004509	ENSMUSG00000053846
ENSSSCG00000007006	ENSMUSG00000053886
ENSSSCG00000005903	ENSMUSG00000053929
ENSSSCG00000003247	ENSMUSG00000054753
ENSSSCG00000003248	ENSMUSG00000054753
ENSSSCG00000003250	ENSMUSG00000054753
ENSSSCG00000010487	ENSMUSG00000054827
ENSSSCG00000010488	ENSMUSG00000054827
ENSSSCG00000012983	ENSMUSG00000054874
ENSSSCG00000001301	ENSMUSG00000054940
ENSSSCG00000005881	ENSMUSG00000054967
ENSSSCG00000016239	ENSMUSG00000054976
ENSSSCG00000010008	ENSMUSG00000054986
ENSSSCG00000005879	ENSMUSG00000055041
ENSSSCG00000005889	ENSMUSG00000055041
ENSSSCG00000010880	ENSMUSG00000055067
ENSSSCG00000000675	ENSMUSG00000055172
ENSSSCG00000009454	ENSMUSG00000055421
ENSSSCG00000016153	ENSMUSG00000055567
ENSSSCG00000009475	ENSMUSG00000055717
ENSSSCG00000009476	ENSMUSG00000055717
ENSSSCG00000006954	ENSMUSG00000055762
ENSSSCG00000006966	ENSMUSG00000055976
ENSSSCG00000003145	ENSMUSG00000055978
ENSSSCG00000016242	ENSMUSG00000055980
ENSSSCG00000010444	ENSMUSG00000056078
ENSSSCG00000012975	ENSMUSG00000056185
ENSSSCG00000011714	ENSMUSG00000056476
ENSSSCG00000009339	ENSMUSG00000056586
ENSSSCG00000009344	ENSMUSG00000056602
ENSSSCG00000012982	ENSMUSG00000056917
ENSSSCG00000017337	ENSMUSG00000056938
ENSSSCG00000014454	ENSMUSG00000056995
ENSSSCG00000018003	ENSMUSG00000057003
ENSSSCG00000017901	ENSMUSG00000057054
ENSSSCG00000005777	ENSMUSG00000057130
ENSSSCG00000000046	ENSMUSG00000057138
ENSSSCG00000000315	ENSMUSG00000057151
ENSSSCG00000003035	ENSMUSG00000057177
ENSSSCG00000009708	ENSMUSG00000057228
ENSSSCG00000000325	ENSMUSG00000057300
ENSSSCG00000000315	ENSMUSG00000057403
ENSSSCG00000005822	ENSMUSG00000057735
ENSSSCG00000017876	ENSMUSG00000057778
ENSSSCG00000011400	ENSMUSG00000057969
ENSSSCG00000000316	ENSMUSG00000058071
ENSSSCG00000001287	ENSMUSG00000058114
ENSSSCG00000001140	ENSMUSG00000058189
ENSSSCG00000002483	ENSMUSG00000058207
ENSSSCG00000002486	ENSMUSG00000058207
ENSSSCG00000000317	ENSMUSG00000058251
ENSSSCG00000017839	ENSMUSG00000058275
ENSSSCG00000000325	ENSMUSG00000058304
ENSSSCG00000001129	ENSMUSG00000058385
ENSSSCG00000000316	ENSMUSG00000058513
ENSSSCG00000005474	ENSMUSG00000058523
ENSSSCG00000000046	ENSMUSG00000058613
ENSSSCG00000003024	ENSMUSG00000058741
ENSSSCG00000003032	ENSMUSG00000058741
ENSSSCG00000001258	ENSMUSG00000058802
ENSSSCG00000001287	ENSMUSG00000059030
ENSSSCG00000013218	ENSMUSG00000059112
ENSSSCG00000013198	ENSMUSG00000059379
ENSSSCG00000001654	ENSMUSG00000059409
ENSSSCG00000005554	ENSMUSG00000059429
ENSSSCG00000013678	ENSMUSG00000059623
ENSSSCG00000013679	ENSMUSG00000059623
ENSSSCG00000013681	ENSMUSG00000059623
ENSSSCG00000001258	ENSMUSG00000059687
ENSSSCG00000003148	ENSMUSG00000059824
ENSSSCG00000014742	ENSMUSG00000059874
ENSSSCG00000013211	ENSMUSG00000059910
ENSSSCG00000013214	ENSMUSG00000059910
ENSSSCG00000014506	ENSMUSG00000059910
ENSSSCG00000001266	ENSMUSG00000059964
ENSSSCG00000001294	ENSMUSG00000059964
ENSSSCG00000001303	ENSMUSG00000059964
ENSSSCG00000017362	ENSMUSG00000059995
ENSSSCG00000001266	ENSMUSG00000060017
ENSSSCG00000001294	ENSMUSG00000060017
ENSSSCG00000001303	ENSMUSG00000060017
ENSSSCG00000000316	ENSMUSG00000060089
ENSSSCG00000014564	ENSMUSG00000060591
ENSSSCG00000014565	ENSMUSG00000060591
ENSSSCG00000011985	ENSMUSG00000060663
ENSSSCG00000000381	ENSMUSG00000060680
ENSSSCG00000000389	ENSMUSG00000060680
ENSSSCG00000005806	ENSMUSG00000060742
ENSSSCG00000005816	ENSMUSG00000060742
ENSSSCG00000013207	ENSMUSG00000060827
ENSSSCG00000002379	ENSMUSG00000060923
ENSSSCG00000014704	ENSMUSG00000061241
ENSSSCG00000013218	ENSMUSG00000061295
ENSSSCG00000001287	ENSMUSG00000061336
ENSSSCG00000000336	ENSMUSG00000061367
ENSSSCG00000009487	ENSMUSG00000061518
ENSSSCG00000007317	ENSMUSG00000061689
ENSSSCG00000000046	ENSMUSG00000061740
ENSSSCG00000001287	ENSMUSG00000061777
ENSSSCG00000001258	ENSMUSG00000061972
ENSSSCG00000014562	ENSMUSG00000062031
ENSSSCG00000003166	ENSMUSG00000062083
ENSSSCG00000003181	ENSMUSG00000062083
ENSSSCG00000012977	ENSMUSG00000062083
ENSSSCG00000000046	ENSMUSG00000062185
ENSSSCG00000011724	ENSMUSG00000062200
ENSSSCG00000016160	ENSMUSG00000062209
ENSSSCG00000000316	ENSMUSG00000062239
ENSSSCG00000001267	ENSMUSG00000062337
ENSSSCG00000001295	ENSMUSG00000062337
ENSSSCG00000005904	ENSMUSG00000062381
ENSSSCG00000003153	ENSMUSG00000062382
ENSSSCG00000017315	ENSMUSG00000062421
ENSSSCG00000016271	ENSMUSG00000062590
ENSSSCG00000011985	ENSMUSG00000062608
ENSSSCG00000010487	ENSMUSG00000062624
ENSSSCG00000010488	ENSMUSG00000062624
ENSSSCG00000001287	ENSMUSG00000062629
ENSSSCG00000016876	ENSMUSG00000062822
ENSSSCG00000000335	ENSMUSG00000062914
ENSSSCG00000010076	ENSMUSG00000062944
ENSSSCG00000011985	ENSMUSG00000063137
ENSSSCG00000015931	ENSMUSG00000063145
ENSSSCG00000000316	ENSMUSG00000063173
ENSSSCG00000001258	ENSMUSG00000063188
ENSSSCG00000013226	ENSMUSG00000063235
ENSSSCG00000005880	ENSMUSG00000063236
ENSSSCG00000009677	ENSMUSG00000063324
ENSSSCG00000000335	ENSMUSG00000063452
ENSSSCG00000001656	ENSMUSG00000063576
ENSSSCG00000003029	ENSMUSG00000063651
ENSSSCG00000001258	ENSMUSG00000063660
ENSSSCG00000010899	ENSMUSG00000063681
ENSSSCG00000006668	ENSMUSG00000063689
ENSSSCG00000000317	ENSMUSG00000063715
ENSSSCG00000010308	ENSMUSG00000063787
ENSSSCG00000000697	ENSMUSG00000063870
ENSSSCG00000012945	ENSMUSG00000063904
ENSSSCG00000001266	ENSMUSG00000063994
ENSSSCG00000001294	ENSMUSG00000063994
ENSSSCG00000001303	ENSMUSG00000063994
ENSSSCG00000000369	ENSMUSG00000064030
ENSSSCG00000001261	ENSMUSG00000064121
ENSSSCG00000011367	ENSMUSG00000064145
ENSSSCG00000006672	ENSMUSG00000064220
ENSSSCG00000014803	ENSMUSG00000064307
ENSSSCG00000018452	ENSMUSG00000065407
ENSSSCG00000019034	ENSMUSG00000065412
ENSSSCG00000019306	ENSMUSG00000065440
ENSSSCG00000019165	ENSMUSG00000065445
ENSSSCG00000019684	ENSMUSG00000065464
ENSSSCG00000018570	ENSMUSG00000065495
ENSSSCG00000019663	ENSMUSG00000065548
ENSSSCG00000018622	ENSMUSG00000065555
ENSSSCG00000018173	ENSMUSG00000065579
ENSSSCG00000018513	ENSMUSG00000065592
ENSSSCG00000014564	ENSMUSG00000065968
ENSSSCG00000014565	ENSMUSG00000065968
ENSSSCG00000005474	ENSMUSG00000066153
ENSSSCG00000005474	ENSMUSG00000066154
ENSSSCG00000014704	ENSMUSG00000066264
ENSSSCG00000011369	ENSMUSG00000066357
ENSSSCG00000002483	ENSMUSG00000066361
ENSSSCG00000002486	ENSMUSG00000066361
ENSSSCG00000002483	ENSMUSG00000066363
ENSSSCG00000002486	ENSMUSG00000066363
ENSSSCG00000002483	ENSMUSG00000066364
ENSSSCG00000002486	ENSMUSG00000066364
ENSSSCG00000015725	ENSMUSG00000067028
ENSSSCG00000015726	ENSMUSG00000067028
ENSSSCG00000010067	ENSMUSG00000067063
ENSSSCG00000001298	ENSMUSG00000067186
ENSSSCG00000001267	ENSMUSG00000067187
ENSSSCG00000001295	ENSMUSG00000067187
ENSSSCG00000010487	ENSMUSG00000067225
ENSSSCG00000010488	ENSMUSG00000067225
ENSSSCG00000010487	ENSMUSG00000067229
ENSSSCG00000010488	ENSMUSG00000067229
ENSSSCG00000010487	ENSMUSG00000067231
ENSSSCG00000010488	ENSMUSG00000067231
ENSSSCG00000016113	ENSMUSG00000067336
ENSSSCG00000001503	ENSMUSG00000067370
ENSSSCG00000000699	ENSMUSG00000067714
ENSSSCG00000000046	ENSMUSG00000068083
ENSSSCG00000000046	ENSMUSG00000068085
ENSSSCG00000000046	ENSMUSG00000068086
ENSSSCG00000000114	ENSMUSG00000068206
ENSSSCG00000007144	ENSMUSG00000068264
ENSSSCG00000007150	ENSMUSG00000068267
ENSSSCG00000006931	ENSMUSG00000068547
ENSSSCG00000006932	ENSMUSG00000068547
ENSSSCG00000001828	ENSMUSG00000068566
ENSSSCG00000014564	ENSMUSG00000068631
ENSSSCG00000014565	ENSMUSG00000068631
ENSSSCG00000010304	ENSMUSG00000068697
ENSSSCG00000001113	ENSMUSG00000068851
ENSSSCG00000006670	ENSMUSG00000068854
ENSSSCG00000006669	ENSMUSG00000068855
ENSSSCG00000006665	ENSMUSG00000068856
ENSSSCG00000006624	ENSMUSG00000068874
ENSSSCG00000006624	ENSMUSG00000068877
ENSSSCG00000015938	ENSMUSG00000068882
ENSSSCG00000011724	ENSMUSG00000068999
ENSSSCG00000001116	ENSMUSG00000069272
ENSSSCG00000001168	ENSMUSG00000069306
ENSSSCG00000001135	ENSMUSG00000069309
ENSSSCG00000001115	ENSMUSG00000069312
ENSSSCG00000000317	ENSMUSG00000069421
ENSSSCG00000000510	ENSMUSG00000069520
ENSSSCG00000017834	ENSMUSG00000069814
ENSSSCG00000019981	ENSMUSG00000070127
ENSSSCG00000011371	ENSMUSG00000070283
ENSSSCG00000011401	ENSMUSG00000070285
ENSSSCG00000017216	ENSMUSG00000070332
ENSSSCG00000006671	ENSMUSG00000070392
ENSSSCG00000014808	ENSMUSG00000070426
ENSSSCG00000014807	ENSMUSG00000070427
ENSSSCG00000003146	ENSMUSG00000070564
ENSSSCG00000003170	ENSMUSG00000070570
ENSSSCG00000015725	ENSMUSG00000070695
ENSSSCG00000015726	ENSMUSG00000070695
ENSSSCG00000005802	ENSMUSG00000070875
ENSSSCG00000015935	ENSMUSG00000070883
ENSSSCG00000000316	ENSMUSG00000071065
ENSSSCG00000001287	ENSMUSG00000071084
ENSSSCG00000004442	ENSMUSG00000071340
ENSSSCG00000010001	ENSMUSG00000071528
ENSSSCG00000011955	ENSMUSG00000071533
ENSSSCG00000010441	ENSMUSG00000071573
ENSSSCG00000013064	ENSMUSG00000071644
ENSSSCG00000013063	ENSMUSG00000071645
ENSSSCG00000013062	ENSMUSG00000071646
ENSSSCG00000013061	ENSMUSG00000071647
ENSSSCG00000005039	ENSMUSG00000071748
ENSSSCG00000000700	ENSMUSG00000072770
ENSSSCG00000002351	ENSMUSG00000072946
ENSSSCG00000001476	ENSMUSG00000073422
ENSSSCG00000005474	ENSMUSG00000073830
ENSSSCG00000005474	ENSMUSG00000073832
ENSSSCG00000005474	ENSMUSG00000073834
ENSSSCG00000005474	ENSMUSG00000073839
ENSSSCG00000005474	ENSMUSG00000073842
ENSSSCG00000014711	ENSMUSG00000073941
ENSSSCG00000014714	ENSMUSG00000073941
ENSSSCG00000014711	ENSMUSG00000073942
ENSSSCG00000014714	ENSMUSG00000073942
ENSSSCG00000014708	ENSMUSG00000073943
ENSSSCG00000014708	ENSMUSG00000073944
ENSSSCG00000014708	ENSMUSG00000073945
ENSSSCG00000014708	ENSMUSG00000073946
ENSSSCG00000014712	ENSMUSG00000073948
ENSSSCG00000014707	ENSMUSG00000073949
ENSSSCG00000014742	ENSMUSG00000073953
ENSSSCG00000014745	ENSMUSG00000073956
ENSSSCG00000003160	ENSMUSG00000074121
ENSSSCG00000003166	ENSMUSG00000074129
ENSSSCG00000003181	ENSMUSG00000074129
ENSSSCG00000012977	ENSMUSG00000074129
ENSSSCG00000006931	ENSMUSG00000074195
ENSSSCG00000006932	ENSMUSG00000074195
ENSSSCG00000006931	ENSMUSG00000074196
ENSSSCG00000006932	ENSMUSG00000074196
ENSSSCG00000006497	ENSMUSG00000074480
ENSSSCG00000006492	ENSMUSG00000074483
ENSSSCG00000006492	ENSMUSG00000074486
ENSSSCG00000006492	ENSMUSG00000074489
ENSSSCG00000007147	ENSMUSG00000074793
ENSSSCG00000010487	ENSMUSG00000074882
ENSSSCG00000010488	ENSMUSG00000074882
ENSSSCG00000001117	ENSMUSG00000075031
ENSSSCG00000013216	ENSMUSG00000075061
ENSSSCG00000014508	ENSMUSG00000075061
ENSSSCG00000013216	ENSMUSG00000075062
ENSSSCG00000014508	ENSMUSG00000075062
ENSSSCG00000013216	ENSMUSG00000075063
ENSSSCG00000014508	ENSMUSG00000075063
ENSSSCG00000013211	ENSMUSG00000075064
ENSSSCG00000013214	ENSMUSG00000075064
ENSSSCG00000014506	ENSMUSG00000075064
ENSSSCG00000013216	ENSMUSG00000075065
ENSSSCG00000014508	ENSMUSG00000075065
ENSSSCG00000013216	ENSMUSG00000075066
ENSSSCG00000014508	ENSMUSG00000075066
ENSSSCG00000013211	ENSMUSG00000075067
ENSSSCG00000013214	ENSMUSG00000075067
ENSSSCG00000014506	ENSMUSG00000075067
ENSSSCG00000013208	ENSMUSG00000075113
ENSSSCG00000014512	ENSMUSG00000075113
ENSSSCG00000013206	ENSMUSG00000075114
ENSSSCG00000013206	ENSMUSG00000075117
ENSSSCG00000013208	ENSMUSG00000075121
ENSSSCG00000014512	ENSMUSG00000075121
ENSSSCG00000014452	ENSMUSG00000075126
ENSSSCG00000014453	ENSMUSG00000075127
ENSSSCG00000014456	ENSMUSG00000075136
ENSSSCG00000014458	ENSMUSG00000075140
ENSSSCG00000014458	ENSMUSG00000075142
ENSSSCG00000014459	ENSMUSG00000075143
ENSSSCG00000014459	ENSMUSG00000075144
ENSSSCG00000005799	ENSMUSG00000075158
ENSSSCG00000005800	ENSMUSG00000075159
ENSSSCG00000005800	ENSMUSG00000075160
ENSSSCG00000005800	ENSMUSG00000075161
ENSSSCG00000005800	ENSMUSG00000075163
ENSSSCG00000005823	ENSMUSG00000075165
ENSSSCG00000005801	ENSMUSG00000075166
ENSSSCG00000005803	ENSMUSG00000075167
ENSSSCG00000005802	ENSMUSG00000075168
ENSSSCG00000005802	ENSMUSG00000075169
ENSSSCG00000005802	ENSMUSG00000075170
ENSSSCG00000005803	ENSMUSG00000075171
ENSSSCG00000005806	ENSMUSG00000075172
ENSSSCG00000005816	ENSMUSG00000075172
ENSSSCG00000005806	ENSMUSG00000075173
ENSSSCG00000005816	ENSMUSG00000075173
ENSSSCG00000005806	ENSMUSG00000075174
ENSSSCG00000005816	ENSMUSG00000075174
ENSSSCG00000005803	ENSMUSG00000075175
ENSSSCG00000005806	ENSMUSG00000075176
ENSSSCG00000005816	ENSMUSG00000075176
ENSSSCG00000005806	ENSMUSG00000075177
ENSSSCG00000005816	ENSMUSG00000075177
ENSSSCG00000005806	ENSMUSG00000075178
ENSSSCG00000005816	ENSMUSG00000075178
ENSSSCG00000005806	ENSMUSG00000075179
ENSSSCG00000005816	ENSMUSG00000075179
ENSSSCG00000005806	ENSMUSG00000075180
ENSSSCG00000005816	ENSMUSG00000075180
ENSSSCG00000005806	ENSMUSG00000075181
ENSSSCG00000005816	ENSMUSG00000075181
ENSSSCG00000005806	ENSMUSG00000075182
ENSSSCG00000005816	ENSMUSG00000075182
ENSSSCG00000005806	ENSMUSG00000075185
ENSSSCG00000005816	ENSMUSG00000075185
ENSSSCG00000005806	ENSMUSG00000075186
ENSSSCG00000005816	ENSMUSG00000075186
ENSSSCG00000005804	ENSMUSG00000075188
ENSSSCG00000005805	ENSMUSG00000075189
ENSSSCG00000005806	ENSMUSG00000075190
ENSSSCG00000005816	ENSMUSG00000075190
ENSSSCG00000005807	ENSMUSG00000075192
ENSSSCG00000005815	ENSMUSG00000075192
ENSSSCG00000005807	ENSMUSG00000075193
ENSSSCG00000005815	ENSMUSG00000075193
ENSSSCG00000005807	ENSMUSG00000075194
ENSSSCG00000005815	ENSMUSG00000075194
ENSSSCG00000005806	ENSMUSG00000075196
ENSSSCG00000005816	ENSMUSG00000075196
ENSSSCG00000005814	ENSMUSG00000075197
ENSSSCG00000005813	ENSMUSG00000075205
ENSSSCG00000013198	ENSMUSG00000075209
ENSSSCG00000013200	ENSMUSG00000075210
ENSSSCG00000013201	ENSMUSG00000075211
ENSSSCG00000013194	ENSMUSG00000075218
ENSSSCG00000013194	ENSMUSG00000075219
ENSSSCG00000013194	ENSMUSG00000075220
ENSSSCG00000013195	ENSMUSG00000075221
ENSSSCG00000013195	ENSMUSG00000075222
ENSSSCG00000013195	ENSMUSG00000075223
ENSSSCG00000015932	ENSMUSG00000075307
ENSSSCG00000015905	ENSMUSG00000075318
ENSSSCG00000015869	ENSMUSG00000075334
ENSSSCG00000005535	ENSMUSG00000075380
ENSSSCG00000005536	ENSMUSG00000075380
ENSSSCG00000005538	ENSMUSG00000075380
ENSSSCG00000005560	ENSMUSG00000075380
ENSSSCG00000017344	ENSMUSG00000075510
ENSSSCG00000017533	ENSMUSG00000075588
ENSSSCG00000010131	ENSMUSG00000075704
ENSSSCG00000010077	ENSMUSG00000076931
ENSSSCG00000010077	ENSMUSG00000076937
ENSSSCG00000019386	ENSMUSG00000077815
ENSSSCG00000019386	ENSMUSG00000078035
ENSSSCG00000019386	ENSMUSG00000078041
ENSSSCG00000002004	ENSMUSG00000078153
ENSSSCG00000006537	ENSMUSG00000078173
ENSSSCG00000005554	ENSMUSG00000078198
ENSSSCG00000005803	ENSMUSG00000078420
ENSSSCG00000000364	ENSMUSG00000078427
ENSSSCG00000005741	ENSMUSG00000078486
ENSSSCG00000014805	ENSMUSG00000078630
ENSSSCG00000002266	ENSMUSG00000078671
ENSSSCG00000005474	ENSMUSG00000078672
ENSSSCG00000005474	ENSMUSG00000078673
ENSSSCG00000005474	ENSMUSG00000078674
ENSSSCG00000005474	ENSMUSG00000078675
ENSSSCG00000005474	ENSMUSG00000078680
ENSSSCG00000005474	ENSMUSG00000078683
ENSSSCG00000005474	ENSMUSG00000078686
ENSSSCG00000005474	ENSMUSG00000078687
ENSSSCG00000005474	ENSMUSG00000078688
ENSSSCG00000005474	ENSMUSG00000078689
ENSSSCG00000006491	ENSMUSG00000078691
ENSSSCG00000003246	ENSMUSG00000078817
ENSSSCG00000005778	ENSMUSG00000078963
ENSSSCG00000005887	ENSMUSG00000079002
ENSSSCG00000005895	ENSMUSG00000079002
ENSSSCG00000002483	ENSMUSG00000079012
ENSSSCG00000002486	ENSMUSG00000079012
ENSSSCG00000002483	ENSMUSG00000079013
ENSSSCG00000002486	ENSMUSG00000079013
ENSSSCG00000002483	ENSMUSG00000079014
ENSSSCG00000002486	ENSMUSG00000079014
ENSSSCG00000007666	ENSMUSG00000079165
ENSSSCG00000002004	ENSMUSG00000079197
ENSSSCG00000005806	ENSMUSG00000079239
ENSSSCG00000005816	ENSMUSG00000079239
ENSSSCG00000000676	ENSMUSG00000079343
ENSSSCG00000005628	ENSMUSG00000079442
ENSSSCG00000016274	ENSMUSG00000079445
ENSSSCG00000016245	ENSMUSG00000079465
ENSSSCG00000012990	ENSMUSG00000079478
ENSSSCG00000001469	ENSMUSG00000079547
ENSSSCG00000012006	ENSMUSG00000079736
ENSSSCG00000009487	ENSMUSG00000079941
ENSSSCG00000001266	ENSMUSG00000080990
ENSSSCG00000001294	ENSMUSG00000080990
ENSSSCG00000001303	ENSMUSG00000080990
ENSSSCG00000001266	ENSMUSG00000081724
ENSSSCG00000001294	ENSMUSG00000081724
ENSSSCG00000001303	ENSMUSG00000081724
ENSSSCG00000001266	ENSMUSG00000083947
ENSSSCG00000001294	ENSMUSG00000083947
ENSSSCG00000001303	ENSMUSG00000083947
ENSSSCG00000005474	ENSMUSG00000089681
ENSSSCG00000002022	ENSMUSG00000089682
ENSSSCG00000005474	ENSMUSG00000089873
ENSSSCG00000013208	ENSMUSG00000089892
ENSSSCG00000014512	ENSMUSG00000089892
ENSSSCG00000003167	ENSMUSG00000089989
ENSSSCG00000006687	ENSMUSG00000090210
ENSSSCG00000000359	ENSMUSG00000090247
ENSSSCG00000014564	ENSMUSG00000090468
ENSSSCG00000014565	ENSMUSG00000090468
ENSSSCG00000011724	ENSMUSG00000090581
ENSSSCG00000001279	ENSMUSG00000090675
ENSSSCG00000000694	ENSMUSG00000090825
ENSSSCG00000000381	ENSMUSG00000090841
ENSSSCG00000000389	ENSMUSG00000090841
ENSSSCG00000001279	ENSMUSG00000090894
ENSSSCG00000012004	ENSMUSG00000090978
ENSSSCG00000001141	ENSMUSG00000091405
ENSSSCG00000001259	ENSMUSG00000091531
ENSSSCG00000001260	ENSMUSG00000091531
ENSSSCG00000001272	ENSMUSG00000091531
ENSSSCG00000001274	ENSMUSG00000091531
ENSSSCG00000001275	ENSMUSG00000091531
ENSSSCG00000001276	ENSMUSG00000091531
ENSSSCG00000001281	ENSMUSG00000091531
ENSSSCG00000011724	ENSMUSG00000091572
ENSSSCG00000000675	ENSMUSG00000092005
ENSSSCG00000010487	ENSMUSG00000092008
ENSSSCG00000010488	ENSMUSG00000092008
ENSSSCG00000011724	ENSMUSG00000092049
ENSSSCG00000001259	ENSMUSG00000092077
ENSSSCG00000001260	ENSMUSG00000092077
ENSSSCG00000001272	ENSMUSG00000092077
ENSSSCG00000001274	ENSMUSG00000092077
ENSSSCG00000001275	ENSMUSG00000092077
ENSSSCG00000001276	ENSMUSG00000092077
ENSSSCG00000001281	ENSMUSG00000092077
ENSSSCG00000002023	ENSMUSG00000092232
ENSSSCG00000001287	ENSMUSG00000092292
ENSSSCG00000001468	ENSMUSG00000092299
ENSSSCG00000001287	ENSMUSG00000092413
ENSSSCG00000018566	ENSMUSG00000092915
ENSSSCG00000000112
ENSSSCG00000000314
ENSSSCG00000000318
ENSSSCG00000000319
ENSSSCG00000000320
ENSSSCG00000000321
ENSSSCG00000000327
ENSSSCG00000000328
ENSSSCG00000000329
ENSSSCG00000000332
ENSSSCG00000000337
ENSSSCG00000000348
ENSSSCG00000000349
ENSSSCG00000000350
ENSSSCG00000000374
ENSSSCG00000000377
ENSSSCG00000000677
ENSSSCG00000000678
ENSSSCG00000000698
ENSSSCG00000001112
ENSSSCG00000001114
ENSSSCG00000001118
ENSSSCG00000001121
ENSSSCG00000001124
ENSSSCG00000001125
ENSSSCG00000001126
ENSSSCG00000001127
ENSSSCG00000001128
ENSSSCG00000001130
ENSSSCG00000001133
ENSSSCG00000001134
ENSSSCG00000001136
ENSSSCG00000001138
ENSSSCG00000001139
ENSSSCG00000001143
ENSSSCG00000001145
ENSSSCG00000001146
ENSSSCG00000001165
ENSSSCG00000001166
ENSSSCG00000001167
ENSSSCG00000001169
ENSSSCG00000001170
ENSSSCG00000001171
ENSSSCG00000001172
ENSSSCG00000001173
ENSSSCG00000001174
ENSSSCG00000001175
ENSSSCG00000001176
ENSSSCG00000001177
ENSSSCG00000001227
ENSSSCG00000001228
ENSSSCG00000001229
ENSSSCG00000001230
ENSSSCG00000001231
ENSSSCG00000001262
ENSSSCG00000001264
ENSSSCG00000001269
ENSSSCG00000001270
ENSSSCG00000001271
ENSSSCG00000001273
ENSSSCG00000001277
ENSSSCG00000001280
ENSSSCG00000001282
ENSSSCG00000001285
ENSSSCG00000001286
ENSSSCG00000001291
ENSSSCG00000001292
ENSSSCG00000001296
ENSSSCG00000001297
ENSSSCG00000001299
ENSSSCG00000001302
ENSSSCG00000001467
ENSSSCG00000001502
ENSSSCG00000001998
ENSSSCG00000002021
ENSSSCG00000002024
ENSSSCG00000002484
ENSSSCG00000002485
ENSSSCG00000002590
ENSSSCG00000002591
ENSSSCG00000002592
ENSSSCG00000002596
ENSSSCG00000002665
ENSSSCG00000003023
ENSSSCG00000003027
ENSSSCG00000003028
ENSSSCG00000003033
ENSSSCG00000003082
ENSSSCG00000003159
ENSSSCG00000003164
ENSSSCG00000003165
ENSSSCG00000003179
ENSSSCG00000003188
ENSSSCG00000003245
ENSSSCG00000003249
ENSSSCG00000003444
ENSSSCG00000003446
ENSSSCG00000003840
ENSSSCG00000003841
ENSSSCG00000003926
ENSSSCG00000003929
ENSSSCG00000003930
ENSSSCG00000004550
ENSSSCG00000005079
ENSSSCG00000005372
ENSSSCG00000005515
ENSSSCG00000005517
ENSSSCG00000005537
ENSSSCG00000005541
ENSSSCG00000005543
ENSSSCG00000005544
ENSSSCG00000005555
ENSSSCG00000005559
ENSSSCG00000005567
ENSSSCG00000005673
ENSSSCG00000005746
ENSSSCG00000005747
ENSSSCG00000005776
ENSSSCG00000005797
ENSSSCG00000005798
ENSSSCG00000005808
ENSSSCG00000005809
ENSSSCG00000005810
ENSSSCG00000005811
ENSSSCG00000005877
ENSSSCG00000005878
ENSSSCG00000005882
ENSSSCG00000005891
ENSSSCG00000005892
ENSSSCG00000005893
ENSSSCG00000006468
ENSSSCG00000006473
ENSSSCG00000006474
ENSSSCG00000006476
ENSSSCG00000006541
ENSSSCG00000006629
ENSSSCG00000006632
ENSSSCG00000006673
ENSSSCG00000006674
ENSSSCG00000006675
ENSSSCG00000006676
ENSSSCG00000006677
ENSSSCG00000006684
ENSSSCG00000006685
ENSSSCG00000006948
ENSSSCG00000006953
ENSSSCG00000006956
ENSSSCG00000006963
ENSSSCG00000006964
ENSSSCG00000006965
ENSSSCG00000006967
ENSSSCG00000006978
ENSSSCG00000006993
ENSSSCG00000007145
ENSSSCG00000007661
ENSSSCG00000008025
ENSSSCG00000009341
ENSSSCG00000009343
ENSSSCG00000009715
ENSSSCG00000010004
ENSSSCG00000010061
ENSSSCG00000010072
ENSSSCG00000010305
ENSSSCG00000010439
ENSSSCG00000010466
ENSSSCG00000010499
ENSSSCG00000010500
ENSSSCG00000010501
ENSSSCG00000010602
ENSSSCG00000011072
ENSSSCG00000011092
ENSSSCG00000011358
ENSSSCG00000011359
ENSSSCG00000011360
ENSSSCG00000011403
ENSSSCG00000011431
ENSSSCG00000011688
ENSSSCG00000011691
ENSSSCG00000011718
ENSSSCG00000011719
ENSSSCG00000011738
ENSSSCG00000011742
ENSSSCG00000011818
ENSSSCG00000011865
ENSSSCG00000011953
ENSSSCG00000011954
ENSSSCG00000011957
ENSSSCG00000012002
ENSSSCG00000012069
ENSSSCG00000012072
ENSSSCG00000012076
ENSSSCG00000012972
ENSSSCG00000012974
ENSSSCG00000012987
ENSSSCG00000012991
ENSSSCG00000013067
ENSSSCG00000013175
ENSSSCG00000013193
ENSSSCG00000013199
ENSSSCG00000013209
ENSSSCG00000013210
ENSSSCG00000013212
ENSSSCG00000013213
ENSSSCG00000013215
ENSSSCG00000013217
ENSSSCG00000013228
ENSSSCG00000013680
ENSSSCG00000014455
ENSSSCG00000014457
ENSSSCG00000014504
ENSSSCG00000014505
ENSSSCG00000014507
ENSSSCG00000014509
ENSSSCG00000014510
ENSSSCG00000014511
ENSSSCG00000014513
ENSSSCG00000014514
ENSSSCG00000014515
ENSSSCG00000014516
ENSSSCG00000014517
ENSSSCG00000014518
ENSSSCG00000014705
ENSSSCG00000014706
ENSSSCG00000014710
ENSSSCG00000014741
ENSSSCG00000014743
ENSSSCG00000014744
ENSSSCG00000014746
ENSSSCG00000014747
ENSSSCG00000014748
ENSSSCG00000014749
ENSSSCG00000015623
ENSSSCG00000015624
ENSSSCG00000015728
ENSSSCG00000015731
ENSSSCG00000016118
ENSSSCG00000016123
ENSSSCG00000016124
ENSSSCG00000016126
ENSSSCG00000016162
ENSSSCG00000016163
ENSSSCG00000016241
ENSSSCG00000016244
ENSSSCG00000016275
ENSSSCG00000017007
ENSSSCG00000017080
ENSSSCG00000017096
ENSSSCG00000017166
ENSSSCG00000017322
ENSSSCG00000017323
ENSSSCG00000017324
ENSSSCG00000017353
ENSSSCG00000017360
ENSSSCG00000017672
ENSSSCG00000017831
ENSSSCG00000017840
ENSSSCG00000017879
ENSSSCG00000018149
ENSSSCG00000018192
ENSSSCG00000018197
ENSSSCG00000018198
ENSSSCG00000018226
ENSSSCG00000018248
ENSSSCG00000018251
ENSSSCG00000018290
ENSSSCG00000018293
ENSSSCG00000018347
ENSSSCG00000018355
ENSSSCG00000018362
ENSSSCG00000018387
ENSSSCG00000018408
ENSSSCG00000018423
ENSSSCG00000018438
ENSSSCG00000018478
ENSSSCG00000018542
ENSSSCG00000018555
ENSSSCG00000018584
ENSSSCG00000018637
ENSSSCG00000018639
ENSSSCG00000018653
ENSSSCG00000018661
ENSSSCG00000018700
ENSSSCG00000018704
ENSSSCG00000018748
ENSSSCG00000018760
ENSSSCG00000018763
ENSSSCG00000018783
ENSSSCG00000018787
ENSSSCG00000018833
ENSSSCG00000018897
ENSSSCG00000018948
ENSSSCG00000018949
ENSSSCG00000019013
ENSSSCG00000019032
ENSSSCG00000019039
ENSSSCG00000019060
ENSSSCG00000019089
ENSSSCG00000019096
ENSSSCG00000019131
ENSSSCG00000019147
ENSSSCG00000019171
ENSSSCG00000019254
ENSSSCG00000019286
ENSSSCG00000019320
ENSSSCG00000019342
ENSSSCG00000019357
ENSSSCG00000019362
ENSSSCG00000019478
ENSSSCG00000019480
ENSSSCG00000019484
ENSSSCG00000019524
ENSSSCG00000019534
ENSSSCG00000019536
ENSSSCG00000019553
ENSSSCG00000019555
ENSSSCG00000019559
ENSSSCG00000019621
ENSSSCG00000019626
ENSSSCG00000019627
ENSSSCG00000019638
ENSSSCG00000019670
ENSSSCG00000019687
ENSSSCG00000019694
ENSSSCG00000019696
ENSSSCG00000019705
ENSSSCG00000019707
ENSSSCG00000019716
ENSSSCG00000019734
ENSSSCG00000019740
ENSSSCG00000019795
ENSSSCG00000019817
ENSSSCG00000019833
ENSSSCG00000019843
ENSSSCG00000019868
ENSSSCG00000019874
ENSSSCG00000019875
ENSSSCG00000019908
ENSSSCG00000019912
ENSSSCG00000019943
ENSSSCG00000019950
ENSSSCG00000019953
ENSSSCG00000020012
ENSSSCG00000020107
ENSSSCG00000020157
ENSSSCG00000020217
ENSSSCG00000020226
ENSSSCG00000020331
ENSSSCG00000020345
ENSSSCG00000020361
ENSSSCG00000020372
ENSSSCG00000020375
ENSSSCG00000020415
ENSSSCG00000020446
ENSSSCG00000020464
ENSSSCG00000020483
ENSSSCG00000020504
ENSSSCG00000020532
ENSSSCG00000020538
ENSSSCG00000020574
ENSSSCG00000020600

## Sheet: Table S9
Supplemental table S9 Functions of the genes validated to be copy number variable by qPCR assays
CNVR_ID	Genes	Functions
20	TNF receptor-associated factor 1 (TRAF1)	TRAF1 is a member of the TNF receptor associated factor family. The protein encoded by this gene is required for TNF-alpha-mediated activation of MAPK8/JNK and NF-kappaB. Many studies indicate TRAF1 has been associated with multiple autoimmune conditions including systemic lupus erythematosus (SLE) [1], rheumatoid arthritis (RA) [2], and alopecia areata [3].
20	EGF containing fibulin-like extracellular matrix protein 2 (EFEMP2)	EFEMP is an elastic fiber-associated glycoprotein involved in stabilizing the organization of the extracellular matrix structures. This gene is necessary for elastic fiber formation and connective tissue development. Defects in this gene are cause of an autosomal recessive cutis laxa syndrome [4].
259	D4, zinc and double PHD fingers family 2 (DPF2)	DPF2 encodes the protein which is a member of the D4 domain family, characterized by a zinc finger-like structural motif. This protein functions as a transcription factor which is necessary for the apoptotic response following deprivation of survival factors [5].
314	CD4 molecule	CD4 encodes a membrane glycoprotein of T lymphocytes. By interacting with major histocompatibility complex (MHC) class II molecule, CD4 directs the lineage development of Th cells in the thymus, and facilitates the activation of mature CD4 T cells [6, 7].
314	Glyceraldehyde-3-phosphate dehydrogenase (GAPDH)	The product of GAPDH catalyzes an important energy-yielding step in carbohydrate metabolism. Additionally, extending beyond traditional aerobic metabolism of glucose, more and more studies reveal GAPDH play important roles in normal and pathologic cell function [8, 9].
325	Ferritin, light polypeptide (FTL)	FTL encodes the light subunit of the ferritin protein. Ferritin is a key protein of iron metabolism that is capable of sequestering large amounts of iron, and thus serves the dual function of iron detoxification and iron storage. Defects in this light chain ferritin gene are associated with several neurodegenerative diseases [10] and hyperferritinemia-cataract syndrome [11] in human.
325	Interferon regulatory factor 3 (IRF3)	IRF3 encodes interferon regulatory factor 3, an important transcriptional regulator of the antiviral immune response. Viral infection causes IRF3 to become phosphorylated and migrate to the nucleus where it participates in the activation of a complex positive feedback loop between Type I IFNs and IRF family members, leading to induction of an antigrowth, antiviral response [12, 13].
344	Major histocompatibility complex (MHC or SLA) class II region	MHC is highly polymorphic, and the variants at this locus are associated with autoimmune, infectious, and inflammatory diseases in human [14].
	Reference
	1	Kurreeman FA, Goulielmos GN, Alizadeh BZ, Rueda B, Houwing-Duistermaat J, Sanchez E, Bevova M, Radstake TR, Vonk MC, Galanakis E, Ortego N, Verduyn W, Zervou MI, Roep BO, Dema B, Espino L, Urcelay E, Boumpas DT, van den Berg LH, Wijmenga C, Koeleman BP, Huizinga TW, Toes RE, Martin J; AADEA Group; SLEGEN Consortium: The TRAF1-C5 region on chromosome 9q33 is associated with multiple autoimmune dis…
	2	Jawaheer D, Seldin MF, Amos CI, Chen WV, Shigeta R, Monteiro J, Kern M, Criswell LA, Albani S, Nelson JL, Clegg DO, Pope R, Schroeder HW Jr, Bridges SL Jr, Pisetsky DS, Ward R, Kastner DL, Wilder RL, Pincus T, Callahan LF, Flemming D, Wener MH, Gregersen PK: A genomewide screen in multiplex rheumatoid arthritis families suggests genetic overlap with other autoimmune diseases. The American Journal…
	3	Redler S, Brockschmidt FF, Forstbauer L, Giehl KA, Herold C, Eigelshoven S, Hanneken S, De Weert J, Lutz G, Wolff H, Kruse R, Blaumeiser B, Böhm M, Becker T, Nöthen MM, Betz RC: The TRAF1/C5 locus confers risk for familial and severe alopecia areata. British Journal of Dermatology 2010, 162(4):866-869.
	4	Renard M, Holm T, Veith R, Callewaert BL, Adès LC, Baspinar O, Pickart A, Dasouki M, Hoyer J, Rauch A, Trapane P, Earing MG, Coucke PJ, Sakai LY, Dietz HC, De Paepe AM, Loeys BL: Altered TGFβ signaling and cardiovascular manifestations in patients with autosomal recessive cutis laxa type I caused by fibulin-4 deficiency. European Journal of Human Genetics 2010, 18(8):895-901.
	5	Zhang W, Xu C, Bian C, Tempel W, Crombet L, MacKenzie F, Min J, Liu Z, Qi C: Crystal structure of the Cys2His2-type zinc finger domain of human DPF2. Biochemical and biophysical research communications 2010, 413(1):58-61.
	6	Davis CB, Littman DR: Thymocyte lineage commitment: is it instructed to stochastic? Current Opinion in Immunology 1994, 6(2):266-272.
	7	Killeen N, Davis CB, Chu K, Crooks MEC, Sawada S, Scarborough JD, Boyd KA, Stuart SG, Xu H, Littman DR: CD4 function in thymocyte differentiation and T cell activation. Philosophical Transactions: Biological Sciences 1993:25-34.
	8	Butterfield DA, Hardas SS, Lange MLB: Oxidatively modified glyceraldehyde-3-phosphate dehydrogenase (GAPDH) and Alzheimer's disease: many pathways to neurodegeneration. Journal of Alzheimer's Disease 2010, 20(2):369-393.
	9	Chuang DM, Hough C, Senatorov VV: Glyceraldehyde-3-phosphate dehydrogenase, apoptosis, and neurodegenerative diseases . Annual Review of Pharmacology & Toxicology 2005, 45:269-290.
	10	Vidal R, Ghetti B, Takao M, Brefel-Courbon C, Uro-Coste E, Glazier BS, Siani V, Benson MD, Calvas P, Miravalle L, Rascol O, Delisle MB: Intracellular ferritin accumulation in neural and extraneural tissue characterizes a neurodegenerative disease associated with a mutation in the ferritin light polypeptide gene. Journal of Neuropathology & Experimental Neurology 2004, 63(4):363-380.
	11	Girelli D, Corrocher R, Bisceglia L, Olivieri O, De Franceschi L, Zelante L, Gasparini P: Molecular basis for the recently described hereditary hyperferritinemia-cataract syndrome: a mutation in the iron-responsive element of ferritin L-subunit gene (the" Verona mutation"). Blood 1995, 86(11):4050-4053.
	12	Sato M, Taniguchi T, Tanaka N: The interferon system and interferon regulatory factor transcription factors-studies from gene knockout mice. Cytokine & Growth Factor Reviews 2001, 12(2-3):133-142.
	13	Taniguchi T, Takaoka A: The interferon-[alpha]/[beta] system in antiviral responses: a multimodal machinery of gene regulation by the IRF family of transcription factors. Current Opinion in Immunology 2002, 14(1):111-116.
	14	Wellcome Trust Case Control Consortium: Genome-wide association study of 14,000 cases of seven common diseases and 3,000 shared controls. Nature 2007, 447(7145):661-678.
